# Supplementary material for: Induction and antiviral activity of ferret myxovirus resistance (Mx) protein 1 against influenza A viruses
Source: Sci Rep. 2024 Jun 12;14:13524. doi: 10.1038/s41598-024-63314-2 (PMC11169552; doi:10.1038/s41598-024-63314-2)
Supplement: Supplementary file 2 — Supplementary Information 2. [file 41598_2024_63314_MOESM2_ESM.txt]

Consensus TGGCGCTGCATAAAAGCGGAGGGGCTGCCGGGGGCACTCGCGGCTGTGCGGGGACCGGAG    60
Mx1_X5    ------------------------------------------------------------
Mx1_X1    ............................................................    60
Mx1_X3    ----........................................................    56
Mx1_X4    --..........................................................    58
Mx1_X2    --..........................................................    58

Consensus GTGTGGGAGAACGACTCTGCGTTTCTGCCTCAACTAGTCAGCGATACGTCGTCAAGTTAA   120
Mx1_X5    ------------------------------------------------------------
Mx1_X1    ............................................................   120
Mx1_X3    ............................................................   116
Mx1_X4    ............................................................   118
Mx1_X2    ............................................................   118

Consensus AAGGGAGGTGTATTGGAGGTTGCACTGATAGAGGAAGAAGATGGTTAATTCTACAGGAAA   180
Mx1_X5    ------------------------------------------------------------
Mx1_X1    ............................................................   180
Mx1_X3    ............................................................   176
Mx1_X4    ............................................................   178
Mx1_X2    ............................................................   178

Consensus AATCACTGACTCAGACCCTGGTCTGATACTGAATGGACTTGCCGATAAGGCAGAGAAAAA   240
Mx1_X5    ------------------------------------------------------------
Mx1_X1    ............................................................   240
Mx1_X3    ............................................................   236
Mx1_X4    ............................................................   238
Mx1_X2    ............................................................   238

Consensus TCCAGACANNNNNNNNNNNNNNNNNNNNNNNNNNNNNNNNNNNNTGGAGCCTGAGAACAG   300
Mx1_X5    ------------------------------------------------------------
Mx1_X1    ............................................................   300
Mx1_X3    ............................................................   296
Mx1_X4    ........------------------------------------................   262
Mx1_X2    ........------------------------------------................   262

Consensus CCTGTGTAACCACTATGAGGAGAAGGTGCGCCCCTGCATCGACCTCATCGACTCCCTGCG   360
Mx1_X5    ------------------------------------------------------------
Mx1_X1    ............................................................   360
Mx1_X3    ............................................................   356
Mx1_X4    ............................................................   322
Mx1_X2    ............................................................   322

Consensus GGCCCTGGGTGTGGAACAGGACCTGGCCCTGCCTGCCATCGCCGTCATTGGGGACCAGAG   420
Mx1_X5    ------------------------------------------------------------
Mx1_X1    ............................................................   420
Mx1_X3    ............................................................   416
Mx1_X4    ............................................................   382
Mx1_X2    ............................................................   382

Consensus CTCGGGCAAGAGCTCCGTGCTGGAGGCTCTGTCAGGGGTCGCTCTCCCCAGAGGCAGCGG   480
Mx1_X5    ------------------------------------------------------------
Mx1_X1    ............................................................   480
Mx1_X3    ............................................................   476
Mx1_X4    ............................................................   442
Mx1_X2    ............................................................   442

Consensus GATTGTTACAAGATGCCCTCTGGTGCTTAAACTGAAGAAGGTCACGAACCAGGACGAGTG   540
Mx1_X5    ------------------------------------------------------------
Mx1_X1    ............................................................   540
Mx1_X3    ............................................................   536
Mx1_X4    ............................................................   502
Mx1_X2    ............................................................   502

Consensus GAGGGGCAAAGTGAGTTACCAGGACTTCGAGAAGGAGATTTCAGACCCCTCGGAGGTGGA   600
Mx1_X5    -----------.................................................    49
Mx1_X1    ............................................................   600
Mx1_X3    ............................................................   596
Mx1_X4    ............................................................   562
Mx1_X2    ............................................................   562

Consensus AGCAGAAATTAATAAAG-------------------------------------------   617
Mx1_X5    .................GTTCAGTTATTGGAAGTGGGTTCATAGCCGCATGACCTCATAC   109
Mx1_X1    .................-------------------------------------------   617
Mx1_X3    .................-------------------------------------------   613
Mx1_X4    .................-------------------------------------------   579
Mx1_X2    .................-------------------------------------------   579

Consensus ----------------CCCAGAATGCCATTGCTGGGGAAGGACAGGGGATCAGTCATGAG   661
Mx1_X5    TCAGCAGCAGAAAAAA............................................   169
Mx1_X1    ----------------............................................   661
Mx1_X3    ----------------............................................   657
Mx1_X4    ----------------............................................   623
Mx1_X2    ----------------............................................   623

Consensus CTCATCAACCTGGAGGTCAGCTCCTCTCACGTCCCGGATCTGACCCTTATAGACCTCCCT   721
Mx1_X5    ............................................................   229
Mx1_X1    ............................................................   721
Mx1_X3    ............................................................   717
Mx1_X4    ............................................................   683
Mx1_X2    ............................................................   683

Consensus GGCATTACCAGGGTGGCTGTGGGCAATCAGCCGGCCGACATCGGACGCCAGACCAAGCAG   781
Mx1_X5    ............................................................   289
Mx1_X1    ............................................................   781
Mx1_X3    ............................................................   777
Mx1_X4    ............................................................   743
Mx1_X2    ............................................................   743

Consensus CTCATCAGGAAGTACATCCTCAGGCAGGAGACAATCAACTTGGTGGTAGTCCCCTGCAAC   841
Mx1_X5    ............................................................   349
Mx1_X1    ............................................................   841
Mx1_X3    ............................................................   837
Mx1_X4    ............................................................   803
Mx1_X2    ............................................................   803

Consensus GTGGACATCGCCACCACAGAGGCGCTGAGCATGGCTCAGGAGGTGGACCCCGACGGAGAC   901
Mx1_X5    ............................................................   409
Mx1_X1    ............................................................   901
Mx1_X3    ............................................................   897
Mx1_X4    ............................................................   863
Mx1_X2    ............................................................   863

Consensus AGGACCATAGGAGCTCTGCCCGTATGGTGGTCCTGCTGTGTGCCCTCGAGCAGGCTGAGA   961
Mx1_X5    ............................................................   469
Mx1_X1    ............................................................   961
Mx1_X3    ........----------------------------------------------------   905
Mx1_X4    ........----------------------------------------------------   871
Mx1_X2    ............................................................   923

Consensus GGGAGCGGTGCGTGGCCTCTAATCGGAAGACTCCGGCTTACAGGAATCTTGACAAAGCCT  1021
Mx1_X5    ............................................................   529
Mx1_X1    ............................................................  1021
Mx1_X3    -----------------------------------------...................   924
Mx1_X4    -----------------------------------------...................   890
Mx1_X2    ............................................................   983

Consensus GACCTGGTGGACAGAGGTACCGAAAGCAAGGTGGTGGACGTGGCACAGAACCTTGTCTGT  1081
Mx1_X5    ............................................................   589
Mx1_X1    ............................................................  1081
Mx1_X3    ............................................................   984
Mx1_X4    ............................................................   950
Mx1_X2    ............................................................  1043

Consensus CACCTGAAGAAGGGCTACATGATTGTCAAGTGCCGGGGCCAGCAGGACATCCAGGACCAG  1141
Mx1_X5    ............................................................   649
Mx1_X1    ............................................................  1141
Mx1_X3    ............................................................  1044
Mx1_X4    ............................................................  1010
Mx1_X2    ............................................................  1103

Consensus GTGACCCTGGCCGAGGCTCTGCAGAAAGAGAGAGACTTCTTTGAAGACCACCCACATTTC  1201
Mx1_X5    ............................................................   709
Mx1_X1    ............................................................  1201
Mx1_X3    ............................................................  1104
Mx1_X4    ............................................................  1070
Mx1_X2    ............................................................  1163

Consensus AGGGTTCTTCTGGAGGAAGGAAGGGCCACAGTCCCCTGCCTGGCGGACAAGCTGACCTCC  1261
Mx1_X5    ............................................................   769
Mx1_X1    ............................................................  1261
Mx1_X3    ............................................................  1164
Mx1_X4    ............................................................  1130
Mx1_X2    ............................................................  1223

Consensus GAGCTCATCATGCACATCTGTAAAACTCTGCCCCTGCTTGAAAATCAGATAAAGGAAAAT  1321
Mx1_X5    ............................................................   829
Mx1_X1    ............................................................  1321
Mx1_X3    ............................................................  1224
Mx1_X4    ............................................................  1190
Mx1_X2    ............................................................  1283

Consensus CATGAGAAAATAACGGAGGAGTTACAAAAGTACGGCTCAGATGTGCCCGAAGACGAGCAC  1381
Mx1_X5    ............................................................   889
Mx1_X1    ............................................................  1381
Mx1_X3    ............................................................  1284
Mx1_X4    ............................................................  1250
Mx1_X2    ............................................................  1343

Consensus GAAAAGATGTTTTTTCTGATAGACAAAATTAATGCCTTTAGCCACGACATCAACTCCTTA  1441
Mx1_X5    ............................................................   949
Mx1_X1    ............................................................  1441
Mx1_X3    ............................................................  1344
Mx1_X4    ............................................................  1310
Mx1_X2    ............................................................  1403

Consensus ATCGAAGGGGAGGAGTCAGTGGGGGAGAATGACAGTCGGCTCTTTACCAAAATCCGGAAC  1501
Mx1_X5    ............................................................  1009
Mx1_X1    ............................................................  1501
Mx1_X3    ............................................................  1404
Mx1_X4    ............................................................  1370
Mx1_X2    ............................................................  1463

Consensus GAGTTCCACAAATGGAACACTGTGATTGAGAAGGCGTTCCAGAAAGGTTACAAAGCTATA  1561
Mx1_X5    ............................................................  1069
Mx1_X1    ............................................................  1561
Mx1_X3    ............................................................  1464
Mx1_X4    ............................................................  1430
Mx1_X2    ............................................................  1523

Consensus TATAAACAAATAGAGAAATTTGAAAATCGGTATCGTGGCAGAGAGCTGCCAGGGTTTGTC  1621
Mx1_X5    ............................................................  1129
Mx1_X1    ............................................................  1621
Mx1_X3    ............................................................  1524
Mx1_X4    ............................................................  1490
Mx1_X2    ............................................................  1583

Consensus AATTACAAGACGTTTGAGATTATCATAAAACAGCAAATCAAAGAACTGGAGGAGCCTGCT  1681
Mx1_X5    ............................................................  1189
Mx1_X1    ............................................................  1681
Mx1_X3    ............................................................  1584
Mx1_X4    ............................................................  1550
Mx1_X2    ............................................................  1643

Consensus GTGGATATGCTACACACGGTGACGGATATGGTCCAGGCCGCCTTCACGGGTATTTCAAAA  1741
Mx1_X5    ............................................................  1249
Mx1_X1    ............................................................  1741
Mx1_X3    ............................................................  1644
Mx1_X4    ............................................................  1610
Mx1_X2    ............................................................  1703

Consensus GCAAACTTTGATGAATTTTTCAACCTCTACCGAACTACCAAGTCCAAAATTGAGGACATT  1801
Mx1_X5    ............................................................  1309
Mx1_X1    ............................................................  1801
Mx1_X3    ............................................................  1704
Mx1_X4    ............................................................  1670
Mx1_X2    ............................................................  1763

Consensus AAATTTGAGCTAGAAGAGGAAGCCGAGAAGTCCATCCGCCTTCACTTCCAAATGGAGCAA  1861
Mx1_X5    ............................................................  1369
Mx1_X1    ............................................................  1861
Mx1_X3    ............................................................  1764
Mx1_X4    ............................................................  1730
Mx1_X2    ............................................................  1823

Consensus ATCGTCTACTGCCAGGACCAAGTGTACCAGCGGGCGCTGCAGAGGGTCCGAGAGAAGGAG  1921
Mx1_X5    ............................................................  1429
Mx1_X1    ............................................................  1921
Mx1_X3    ............................................................  1824
Mx1_X4    ............................................................  1790
Mx1_X2    ............................................................  1883

Consensus TCGGAAGAGGGAAAGAAGAACCAGAAGATAAACAGCATGATGACCACTGAAGAATTTTCT  1981
Mx1_X5    ............................................................  1489
Mx1_X1    ............................................................  1981
Mx1_X3    ............................................................  1884
Mx1_X4    ............................................................  1850
Mx1_X2    ............................................................  1943

Consensus CTAGTAAACATCTCCTTGTCTGAGATCTTTGAGCATCTGATGGCGTACCATCAGGAGGCC  2041
Mx1_X5    ............................................................  1549
Mx1_X1    ............................................................  2041
Mx1_X3    ............................................................  1944
Mx1_X4    ............................................................  1910
Mx1_X2    ............................................................  2003

Consensus ACCACACGCATCTCCAGCCACATCCCCCTGATCATCCAGTACTTCATCCTGCAAGTGTAC  2101
Mx1_X5    ............................................................  1609
Mx1_X1    ............................................................  2101
Mx1_X3    ............................................................  2004
Mx1_X4    ............................................................  1970
Mx1_X2    ............................................................  2063

Consensus GGGCAGAAGCTGCAGAAGGCCATGCTGCAGCTGCTCCAGGACAAGGACACCTACAACTGG  2161
Mx1_X5    ............................................................  1669
Mx1_X1    ............................................................  2161
Mx1_X3    ............................................................  2064
Mx1_X4    ............................................................  2030
Mx1_X2    ............................................................  2123

Consensus CTCCTTAAGGAGCGCAGTGACACCAGCGACAAGAGGAAGTTCCTGAAGGAGCGGCTGGCA  2221
Mx1_X5    ............................................................  1729
Mx1_X1    ............................................................  2221
Mx1_X3    ............................................................  2124
Mx1_X4    ............................................................  2090
Mx1_X2    ............................................................  2183

Consensus CGGCTGGGCCAGGCTCGGCGCCGCCTGGCCAAGTTCCCCGGTTAAGGCAGCTCCCGGACC  2281
Mx1_X5    ............................................................  1789
Mx1_X1    ............................................................  2281
Mx1_X3    ............................................................  2184
Mx1_X4    ............................................................  2150
Mx1_X2    ............................................................  2243

Consensus CGCCCGCGTCTCCAGGGCACTTCTGCCGGGAGCGGGACCCGCGCTCTCCCCTGAACCCAT  2341
Mx1_X5    ............................................................  1849
Mx1_X1    ............................................................  2341
Mx1_X3    ............................................................  2244
Mx1_X4    ............................................................  2210
Mx1_X2    ............................................................  2303

Consensus GCCACAGATCCGTGAGCAGGCAGCAGCCAGTCTTCCCAGCCACGCTCTGTGCTTGTCCCT  2401
Mx1_X5    ............................................................  1909
Mx1_X1    ............................................................  2401
Mx1_X3    ............................................................  2304
Mx1_X4    ............................................................  2270
Mx1_X2    ............................................................  2363

Consensus GCGCGGGCAGAGAGCCAGGAAGAGGACGTAGGTCGTGGTTTGGCCTGGAGGACTGCTGCC  2461
Mx1_X5    ............................................................  1969
Mx1_X1    ............................................................  2461
Mx1_X3    ............................................................  2364
Mx1_X4    ............................................................  2330
Mx1_X2    ............................................................  2423

Consensus GCCACCGCTGCCTTCCCGCTTAGGAACAATGTATTTCCACCCTCGGGATTGTTCCCCCGA  2521
Mx1_X5    ............................................................  2029
Mx1_X1    ............................................................  2521
Mx1_X3    ............................................................  2424
Mx1_X4    ............................................................  2390
Mx1_X2    ............................................................  2483

Consensus ACCTCTGTGTCTCCCGTGGGGACCAGTGCATGCGAAGCAGCATCGTAGAAAGCTTAGTTC  2581
Mx1_X5    ............................................................  2089
Mx1_X1    ............................................................  2581
Mx1_X3    ............................................................  2484
Mx1_X4    ............................................................  2450
Mx1_X2    ............................................................  2543

Consensus CTGCTTTGTGCACCTTGCTTTCATGCCGCGGATGTTTCGGGAGCATCTGGAGAGCTTGGG  2641
Mx1_X5    ............................................................  2149
Mx1_X1    ............................................................  2641
Mx1_X3    ............................................................  2544
Mx1_X4    ............................................................  2510
Mx1_X2    ............................................................  2603

Consensus ACAGGCATTCTCAGACCCTGTATCTCACTGATTTGTGATAAACTCGTTTCTTCCA       2696
Mx1_X5    .......................................................       2204
Mx1_X1    .......................................................       2696
Mx1_X3    .......................................................       2599
Mx1_X4    .......................................................       2565
Mx1_X2    .......................................................       2658
