# Supplementary material for: Induction and antiviral activity of ferret myxovirus resistance (Mx) protein 1 against influenza A viruses
Source: Sci Rep. 2024 Jun 12;14:13524. doi: 10.1038/s41598-024-63314-2 (PMC11169552; doi:10.1038/s41598-024-63314-2)
Supplement: Supplementary file 3 — Supplementary Information 3. [file 41598_2024_63314_MOESM3_ESM.txt]

Consensus GTGGTCTGGATTTCTGGTT-----------------------TCATTTCTCTCGGTGAKG    37
Mx2_X3    --------------.....ATGAAGCAGTTCCCCGAAACGGG..................    46
Mx2_X12   --------------------------------------------------------....     4
Mx2_X2    ------------------------------------------------------......     6
Mx2_X7    -------------------------------------------------------.....     5
Mx2_X5    --------------------------------------------------------....     4
Mx2_X10   --------------------------------------------------------....     4
Mx2_X9    --------------------------------------------------------....     4
Mx2_X1    ----------.........-----------------------..................    27
Mx2_X8    -------------......-----------------------..................    24
Mx2_X13   ------------------------------------------------------------
Mx2_X14   -----------------------------------------------------------.     1
Mx2_X4    ...................-----------------------..................    37
Mx2_X11   ---................-----------------------..................    34
Mx2_X6    ------------------------------------------------------------

Consensus GGMGAGGGWGCAGAGCCAC------------------ACAGG-ATAGRAAGAG-------    71
Mx2_X3    ...................AACCAAGCCAGCCCAAGA.....-..........TGGTGCT   105
Mx2_X12   ...........-.......CCCC--------------.....T.....------------    37
Mx2_X2    ...................------------------.....-..........-------    40
Mx2_X7    ...................------------------.....-..........-------    39
Mx2_X5    ...................------------------.....-..........-------    38
Mx2_X10   ...................------------------.....-..........-------    38
Mx2_X9    ...................------------------.....-..........-------    38
Mx2_X1    ...........-.......------------------.....-..........-------    60
Mx2_X8    ...........-.......------------------.....-..........-------    57
Mx2_X13   ------------------------------------------------------------
Mx2_X14   ...................------------------.....G..........T------    37
Mx2_X4    ...........-.......------------------.....-..........-------    70
Mx2_X11   ...........-.......------------------.....-..........-------    67
Mx2_X6    ------------------------------------------------------------

Consensus ------AGGCCRGGGAGAACCGGGCTMCTCCCCGG-------------------------   100
Mx2_X3    TGGGAC.............................AGCAGGGTCCCCTCAAATAACAGAA   165
Mx2_X12   ------.................-------.....-------------------------    59
Mx2_X2    ------.............................-------------------------    69
Mx2_X7    ------.............................-------------------------    68
Mx2_X5    ------.............................-------------------------    67
Mx2_X10   ------.............................-------------------------    67
Mx2_X9    ------.............................-------------------------    67
Mx2_X1    ------.............................-------------------------    89
Mx2_X8    ------.............................-------------------------    86
Mx2_X13   ----------------------------.......-------------------------     7
Mx2_X14   ------............------------------------------------------    49
Mx2_X4    ------.............................-------------------------    99
Mx2_X11   ------.............................-------------------------    96
Mx2_X6    ----------------...................-------------------------    19

Consensus --GYGC-N---N-----AGGGGCACTTGC----------------------GAAGAAGGC   127
Mx2_X3    CT....A.GTT.ATGCT............---ATATTTGTGATGGGGCTCA.........   222
Mx2_X12   --....G.CGA.GGTAG.........----------------------------......    89
Mx2_X2    --....G.GGC.AGACA............GGGACCCCAGGATCCTGACCTG.........   127
Mx2_X7    --....G.GGC.AGACA............GGGACCCCAGGATCCTGACCTG.........   126
Mx2_X5    --....G.GGC.AGACA............GGGACCCCAGGATCCTGACCTG.........   125
Mx2_X10   --....G.GGC.AGACA............GGGACCCCAGGATCCTGACCTG.........   125
Mx2_X9    --....G.GGC.AGACA............GGGACCCCAGGATCCTGACCTG.........   125
Mx2_X1    --....-----------............----------------------.........   114
Mx2_X8    --....-----------............----------------------.........   111
Mx2_X13   --....-----------............----------------------.........    32
Mx2_X14   -----------------.........------------------------------....    62
Mx2_X4    --....-----------............----------------------.........   124
Mx2_X11   --....-----------............----------------------.........   121
Mx2_X6    --....-----------............----------------------.........    44

Consensus A-----------------------------------------------------------   128
Mx2_X3    .-----------------CCACAGTGTGCCTCTTAAGGGACAGGGTCCAGGTCCTGAGTG   265
Mx2_X12   .-----------------------------------------------------------    90
Mx2_X2    .GACACTCAACTGCGAGCCCCCCGGGCGTCCCCTGTGATGTGTTTTCCAAATGTGAATAA   187
Mx2_X7    .GACACTCAACTGCGAGCCCCCCGGGCGTCCCCTGTGATGTGTTTTCCAAATGTGAATAA   186
Mx2_X5    .GACACTCAACTGCGAGCCCCCCGGGCGTCCCCTGTGATGTGTTTTCCAAATGTGAATAA   185
Mx2_X10   .GACACTCAACTGCGAGCCCCCCGGGCGTCCCCTGTGATGTGTTTTCCAAATGTGAATAA   185
Mx2_X9    .GACACTCAACTGCGAGCCCCCCGGGCGTCCCCTGTGATGTGTTTTCCAAATGTGAATAA   185
Mx2_X1    .-----------------------------------------------------------   115
Mx2_X8    .-----------------------------------------------------------   112
Mx2_X13   .-----------------------------------------------------------    33
Mx2_X14   .-----------------------------------------------------------    63
Mx2_X4    .-----------------------------------------------------------   125
Mx2_X11   .-----------------------------------------------------------   122
Mx2_X6    .-----------------------------------------------------------    45

Consensus ------------------------------------------------------------   128
Mx2_X3    ATGGAAGCC---------------------------------------------------   274
Mx2_X12   ------------------------------------------------------------    90
Mx2_X2    CTTCAGTATTTCCTCATTGTGGAAACAATCCACTGTTGGTTGGAGTCTCGAGCCTGTTGC   247
Mx2_X7    CTTCAGTATTTCCTCATTGTGGAAACAATCCACTGTTGGTTGGAGTCTCGAGCCTGTTGC   246
Mx2_X5    CTTCAGTATTTCCTCATTGTGGAAACAATCCACTGTTGGTTGGAGTCTCGAGCCTGTTGC   245
Mx2_X10   CTTCAGTATTTCCTCATTGTGGAAACAATCCACTGTTGGTTGGAGTCTCGAGCCTGTTGC   245
Mx2_X9    CTTCAGTATTTCCTCATTGTGGAAACAATCCACTGTTGGTTGGAGTCTCGAGCCTGTTGC   245
Mx2_X1    ------------------------------------------------------------   115
Mx2_X8    ------------------------------------------------------------   112
Mx2_X13   ------------------------------------------------------------    33
Mx2_X14   ------------------------------------------------------------    63
Mx2_X4    ------------------------------------------------------------   125
Mx2_X11   ------------------------------------------------------------   122
Mx2_X6    ------------------------------------------------------------    45

Consensus ------------------------------------------------------------   128
Mx2_X3    ------------------------------------------------------------   274
Mx2_X12   ------------------------------------------------------------    90
Mx2_X2    CTTCTAGCCGGGACGGTCCCCCAGCCCTTCAGCCCATCTTCTCCCGCCGCCTGCACACGC   307
Mx2_X7    CTTCTAGCCGGGACGGTCCCCCAGCCCTTCAGCCCATCTTCTCCCGCCGCCTGCACACGC   306
Mx2_X5    CTTCTAGCCGGGACGGTCCCCCAGCCCTTCAGCCCATCTTCTCCCGCCGCCTGCACACGC   305
Mx2_X10   CTTCTAGCCGGGACGGTCCCCCAGCCCTTCAGCCCATCTTCTCCCGCCGCCTGCACACGC   305
Mx2_X9    CTTCTAGCCGGGACGGTCCCCCAGCCCTTCAGCCCATCTTCTCCCGCCGCCTGCACACGC   305
Mx2_X1    ------------------------------------------------------------   115
Mx2_X8    ------------------------------------------------------------   112
Mx2_X13   ------------------------------------------------------------    33
Mx2_X14   ------------------------------------------------------------    63
Mx2_X4    ------------------------------------------------------------   125
Mx2_X11   ------------------------------------------------------------   122
Mx2_X6    ------------------------------------------------------------    45

Consensus -----------------------------------------------NAGAGAGCA----   137
Mx2_X3    ------------------------------------------------........----   282
Mx2_X12   -----------------------------------------------.........----    99
Mx2_X2    GCGGCTCCGTAATCCAGACCGCGGGGCTCGCAGGACCGCCGGGCACG.........----   363
Mx2_X7    GCGGCTCCGTAATCCAGACCGCGGGGCTCGCAGGACCGCCGGGCACG.........----   362
Mx2_X5    GCGGCTCCGTAATCCAGACCGCGGGGCTCGCAGGACCGCCGGGCACG.........----   361
Mx2_X10   GCGGCTCCGTAATCCAGACCGCGGGGCTCGCAGGACCGCCGGGCACG.........----   361
Mx2_X9    GCGGCTCCGTAATCCAGACCGCGGGGCTCGCAGGACCGCCGGGCACG.........----   361
Mx2_X1    ------------------------------------------------........----   123
Mx2_X8    ------------------------------------------------........----   120
Mx2_X13   ------------------------------------------------........----    41
Mx2_X14   ----------------------------------------------G.........CAGC    77
Mx2_X4    ------------------------------------------------........----   133
Mx2_X11   ------------------------------------------------........----   130
Mx2_X6    ------------------------------------------------........----    53

Consensus -CCARGG-----------------------------------------------------   143
Mx2_X3    -......GCGACAGCGTCAGTTCCCTGGGTCCGGTTGCTCTGGGGTCTGTGTGCTC----   337
Mx2_X12   G.....------------------------------------------------------   105
Mx2_X2    -......--GCCCTTTCCCGCACTGCCTATCCGTCTGTCCCTCTGTCCAACCGCCCCACA   420
Mx2_X7    -......--GCCCTTTCCCGCACTGCCTATCCGTCTGTCCCTCTGTCCAACCGCCCCACA   419
Mx2_X5    -......--GCCCTTTCCCGCACTGCCTATCCGTCTGTCCCTCTGTCCAACCGCCCCACA   418
Mx2_X10   -......--GCCCTTTCCCGCACTGCCTATCCGTCTGTCCCTCTGTCCAACCGCCCCACA   418
Mx2_X9    -......--GCCCTTTCCCGCACTGCCTATCCGTCTGTCCCTCTGTCCAACCGCCCCACA   418
Mx2_X1    -......-----------------------------------------------------   129
Mx2_X8    -.....------------------------------------------------------   125
Mx2_X13   -.....------------------------------------------------------    46
Mx2_X14   C.....------------------------------------------------------    83
Mx2_X4    -.....------------------------------------------------------   138
Mx2_X11   -.....------------------------------------------------------   135
Mx2_X6    -......-----------------------------------------------------    59

Consensus ------------------------------------------------------------   143
Mx2_X3    -----------------------------------TCGGGGTTGAGATCCCGCAGTGGTA   362
Mx2_X12   ------------------------------------------------------------   105
Mx2_X2    ACCCCCTCCCGCCTCTTTCCTCGCCCCTCCGGGCACACGTACCTTCACCCTGCATCGGTA   480
Mx2_X7    ACCCCCTCCCGCCTCTTTCCTCGCCCCTCCGGGCACACGTACCTTCACCCTGCATCGGTA   479
Mx2_X5    ACCCCCTCCCGCCTCTTTCCTCGCCCCTCCGGGCACACGTACCTTCACCCTGCATCGGTA   478
Mx2_X10   ACCCCCTCCCGCCTCTTTCCTCGCCCCTCCGGGCACACGTACCTTCACCCTGCATCGGTA   478
Mx2_X9    ACCCCCTCCCGCCTCTTTCCTCGCCCCTCCGGGCACACGTACCTTCACCCTGCATCGGTA   478
Mx2_X1    ------------------------------------------------------------   129
Mx2_X8    ------------------------------------------------------------   125
Mx2_X13   ------------------------------------------------------------    46
Mx2_X14   ------------------------------------------------------------    83
Mx2_X4    ------------------------------------------------------------   138
Mx2_X11   ------------------------------------------------------------   135
Mx2_X6    ------------------------------------------------------------    59

Consensus ------------------------------------------------------------   143
Mx2_X3    CCCGCAGAGCGTGTTGGACCAGGTGCCC----------------------------GGCT   394
Mx2_X12   ------------------------------------------------------------   105
Mx2_X2    TCCCCCAAATTCCTCCGTCCGGGGTGCCCTGAGTGTCTCCGTGACTGGTTCATGGTGCCC   540
Mx2_X7    TCCCCCAAATTCCTCCGTCCGGGGTGCCCTGAGTGTCTCCGTGACTGGTTCATGGTGCCC   539
Mx2_X5    TCCCCCAAATTCCTCCGTCCGGGGTGCCCTGAGTGTCTCCGTGACTGGTTCATGGTGCCC   538
Mx2_X10   TCCCCCAAATTCCTCCGTCCGGGGTGCCCTGAGTGTCTCCGTGACTGGTTCATGGTGCCC   538
Mx2_X9    TCCCCCAAATTCCTCCGTCCGGGGTGCCCTGAGTGTCTCCGTGACTGGTTCATGGTGCCC   538
Mx2_X1    ------------------------------------------------------------   129
Mx2_X8    ------------------------------------------------------------   125
Mx2_X13   ------------------------------------------------------------    46
Mx2_X14   ------------------------------------------------------------    83
Mx2_X4    ------------------------------------------------------------   138
Mx2_X11   ------------------------------------------------------------   135
Mx2_X6    ------------------------------------------------------------    59

Consensus ------------------------------------------------------------   143
Mx2_X3    GGCTCTGCAGGGGCAGCGTTCAACTCCCGATCTCAGGGTTGTGAGTTCGAATCCCACCCT   454
Mx2_X12   ------------------------------------------------------------   105
Mx2_X2    CCTTTTGGGGGAGCAAGAACCCCGGCCCCATCCGTGTCCTTGCAGCTGGACTAAGAATCA   600
Mx2_X7    CCTTTTGGGGGAGCAAGAACCCCGGCCCCATCCGTGTCCTTGCAGCTGGACTAAGAATCA   599
Mx2_X5    CCTTTTGGGGGAGCAAGAACCCCGGCCCCATCCGTGTCCTTGCAGCTGGACTAAGAATCA   598
Mx2_X10   CCTTTTGGGGGAGCAAGAACCCCGGCCCCATCCGTGTCCTTGCAGCTGGACTAAGAATCA   598
Mx2_X9    CCTTTTGGGGGAGCAAGAACCCCGGCCCCATCCGTGTCCTTGCAGCTGGACTAAGAATCA   598
Mx2_X1    ------------------------------------------------------------   129
Mx2_X8    ------------------------------------------------------------   125
Mx2_X13   ------------------------------------------------------------    46
Mx2_X14   ------------------------------------------------------------    83
Mx2_X4    ------------------------------------------------------------   138
Mx2_X11   ------------------------------------------------------------   135
Mx2_X6    ------------------------------------------------------------    59

Consensus ------------------------------------------------------------   143
Mx2_X3    GGGCGCAGGGATTCCTTAAAAAATAAAATATTTAAAAGAATCATAACGTGCTGGGCCAAT   514
Mx2_X12   ------------------------------------------------------------   105
Mx2_X2    CGTGGCCACGAGGCAGATTCACAGGAGAAAATCCAATTTAGCAGCGTGCGGACGGGGAAT   660
Mx2_X7    CGTGGCCACGAGGCAGATTCACAGGAGAAAATCCAATTTAGCAGCGTGCGGACGGGGAAT   659
Mx2_X5    CGTGGCCACGAGGCAGATTCACAGGAGAAAATCCAATTTAGCAGCGTGCGGACGGGGAAT   658
Mx2_X10   CGTGGCCACGAGGCAGATTCACAGGAGAAAATCCAATTTAGCAGCGTGCGGACGGGGAAT   658
Mx2_X9    CGTGGCCACGAGGCAGATTCACAGGAGAAAATCCAATTTAGCAGCGTGCGGACGGGGAAT   658
Mx2_X1    ------------------------------------------------------------   129
Mx2_X8    ------------------------------------------------------------   125
Mx2_X13   ------------------------------------------------------------    46
Mx2_X14   ------------------------------------------------------------    83
Mx2_X4    ------------------------------------------------------------   138
Mx2_X11   ------------------------------------------------------------   135
Mx2_X6    ------------------------------------------------------------    59

Consensus ------------------------------------------------------------   143
Mx2_X3    CTTTACTTTTGAACCAGCTCTGGGAGTTTCATCCTCACGGATTGCCCCTGATACC-----   569
Mx2_X12   ------------------------------------------------------------   105
Mx2_X2    CCACACAGATGTGAACGTCCCGGACGGTCGGGCGACAGGGGGCACCCGTGTCATCTGAAC   720
Mx2_X7    CCACACAGATGTGAACGTCCCGGACGGTCGGGCGACAGGGGGCACCCGTGTCATCTGAAC   719
Mx2_X5    CCACACAGATGTGAACGTCCCGGACGGTCGGGCGACAGGGGGCACCCGTGTCATCTGAAC   718
Mx2_X10   CCACACAGATGTGAACGTCCCGGACGGTCGGGCGACAGGGGGCACCCGTGTCATCTGAAC   718
Mx2_X9    CCACACAGATGTGAACGTCCCGGACGGTCGGGCGACAGGGGGCACCCGTGTCATCTGAAC   718
Mx2_X1    ------------------------------------------------------------   129
Mx2_X8    ------------------------------------------------------------   125
Mx2_X13   ------------------------------------------------------------    46
Mx2_X14   ------------------------------------------------------------    83
Mx2_X4    ------------------------------------------------------------   138
Mx2_X11   ------------------------------------------------------------   135
Mx2_X6    ------------------------------------------------------------    59

Consensus ------------------------------------------------------------   143
Mx2_X3    ------------------------------------------------------------   569
Mx2_X12   ------------------------------------------------------------   105
Mx2_X2    GGAGAAGAAGGGCCGGGGCTCTGGGGCTTCGGAGGGAAGGAACCCGCTTCACGGGGCGAC   780
Mx2_X7    GGAGAAGAAGGGCCGGGGCTCTGGGGCTTCGGAGGGAAGGAACCCGCTTCACGGGGCGAC   779
Mx2_X5    GGAGAAGAAGGGCCGGGGCTCTGGGGCTTCGGAGGGAAGGAACCCGCTTCACGGGGCGAC   778
Mx2_X10   GGAGAAGAAGGGCCGGGGCTCTGGGGCTTCGGAGGGAAGGAACCCGCTTCACGGGGCGAC   778
Mx2_X9    GGAGAAGAAGGGCCGGGGCTCTGGGGCTTCGGAGGGAAGGAACCCGCTTCACGGGGCGAC   778
Mx2_X1    ------------------------------------------------------------   129
Mx2_X8    ------------------------------------------------------------   125
Mx2_X13   ------------------------------------------------------------    46
Mx2_X14   ------------------------------------------------------------    83
Mx2_X4    ------------------------------------------------------------   138
Mx2_X11   ------------------------------------------------------------   135
Mx2_X6    ------------------------------------------------------------    59

Consensus ------------------------------------------------------------   143
Mx2_X3    -------------------ATTGTGCTCTCTCCTGGCCTGCCAGTGGACGCTCGTCCTCA   610
Mx2_X12   ------------------------------------------------------------   105
Mx2_X2    AAGAGGCGGCTGTTTGCGGATTCGGGGGTCTTCCGCCGTGCAGATCAAATGCGTCTCTGC   840
Mx2_X7    AAGAGGCGGCTGTTTGCGGATTCGGGGGTCTTCCGCCGTGCAGATCAAATGCGTCTCTGC   839
Mx2_X5    AAGAGGCGGCTGTTTGCGGATTCGGGGGTCTTCCGCCGTGCAGATCAAATGCGTCTCTGC   838
Mx2_X10   AAGAGGCGGCTGTTTGCGGATTCGGGGGTCTTCCGCCGTGCAGATCAAATGCGTCTCTGC   838
Mx2_X9    AAGAGGCGGCTGTTTGCGGATTCGGGGGTCTTCCGCCGTGCAGATCAAATGCGTCTCTGC   838
Mx2_X1    ------------------------------------------------------------   129
Mx2_X8    ------------------------------------------------------------   125
Mx2_X13   ------------------------------------------------------------    46
Mx2_X14   ------------------------------------------------------------    83
Mx2_X4    ------------------------------------------------------------   138
Mx2_X11   ------------------------------------------------------------   135
Mx2_X6    ------------------------------------------------------------    59

Consensus ------------------------------------------------------------   143
Mx2_X3    CGTTCTTCTCTTCCCCTAAAATCCTTCACTACTGGGCTCTGTTCTTCTGCAATTTCGCCA   670
Mx2_X12   ------------------------------------------------------------   105
Mx2_X2    TGAGAACCTTATTCTGGAAAGACCCCCCCCCCCAGTCCAGATTCTTCTGTGGGGTTAAGG   900
Mx2_X7    TGAGAACCTTATTCTGGAAAGACCCCCCCCCCCAGTCCAGATTCTTCTGTGGGGTTAAGG   899
Mx2_X5    TGAGAACCTTATTCTGGAAAGACCCCCCCCCCCAGTCCAGATTCTTCTGTGGGGTTAAGG   898
Mx2_X10   TGAGAACCTTATTCTGGAAAGACCCCCCCCCCCAGTCCAGATTCTTCTGTGGGGTTAAGG   898
Mx2_X9    TGAGAACCTTATTCTGGAAAGACCCCCCCCCCCAGTCCAGATTCTTCTGTGGGGTTAAGG   898
Mx2_X1    ------------------------------------------------------------   129
Mx2_X8    ------------------------------------------------------------   125
Mx2_X13   ------------------------------------------------------------    46
Mx2_X14   ------------------------------------------------------------    83
Mx2_X4    ------------------------------------------------------------   138
Mx2_X11   ------------------------------------------------------------   135
Mx2_X6    ------------------------------------------------------------    59

Consensus ------------------------------------------------------------   143
Mx2_X3    TATCTCCAGAGGTTCTGCAAG---------------------------------------   691
Mx2_X12   ------------------------------------------------------------   105
Mx2_X2    AGGGGGCAGAGTTTCTCCAGAGCCCACGGGGTCTCCATTGCCAGCAGCTCAAGAGAATGC   960
Mx2_X7    AGGGGGCAGAGTTTCTCCAGAGCCCACGGGGTCTCCATTGCCAGCAGCTCAAGAGAATGC   959
Mx2_X5    AGGGGGCAGAGTTTCTCCAGAGCCCACGGGGTCTCCATTGCCAGCAGCTCAAGAGAATGC   958
Mx2_X10   AGGGGGCAGAGTTTCTCCAGAGCCCACGGGGTCTCCATTGCCAGCAGCTCAAGAGAATGC   958
Mx2_X9    AGGGGGCAGAGTTTCTCCAGAGCCCACGGGGTCTCCATTGCCAGCAGCTCAAGAGAATGC   958
Mx2_X1    ------------------------------------------------------------   129
Mx2_X8    ------------------------------------------------------------   125
Mx2_X13   ------------------------------------------------------------    46
Mx2_X14   ------------------------------------------------------------    83
Mx2_X4    ------------------------------------------------------------   138
Mx2_X11   ------------------------------------------------------------   135
Mx2_X6    ------------------------------------------------------------    59

Consensus ------------------------------------------------------------   143
Mx2_X3    ------------------------------------------------------------   691
Mx2_X12   ------------------------------------------------------------   105
Mx2_X2    CCGCGCCAAGTAGTGCGTTCCTGGGGGTTGGAGTCTGACCCCTTCACCCCCGACCAAAAG  1020
Mx2_X7    CCGCGCCAAGTAGTGCGTTCCTGGGGGTTGGAGTCTGACCCCTTCACCCCCGACCAAAAG  1019
Mx2_X5    CCGCGCCAAGTAGTGCGTTCCTGGGGGTTGGAGTCTGACCCCTTCACCCCCGACCAAAAG  1018
Mx2_X10   CCGCGCCAAGTAGTGCGTTCCTGGGGGTTGGAGTCTGACCCCTTCACCCCCGACCAAAAG  1018
Mx2_X9    CCGCGCCAAGTAGTGCGTTCCTGGGGGTTGGAGTCTGACCCCTTCACCCCCGACCAAAAG  1018
Mx2_X1    ------------------------------------------------------------   129
Mx2_X8    ------------------------------------------------------------   125
Mx2_X13   ------------------------------------------------------------    46
Mx2_X14   ------------------------------------------------------------    83
Mx2_X4    ------------------------------------------------------------   138
Mx2_X11   ------------------------------------------------------------   135
Mx2_X6    ------------------------------------------------------------    59

Consensus ------------------------------------------------------------   143
Mx2_X3    --------AAATGTGCTCTGGGCGAGTAGTGCTGGTCAGGTACACATCCCAGGGTGGCCG   743
Mx2_X12   ------------------------------------------------------------   105
Mx2_X2    AAATACCCAATAGTTCTATCAATTAATTGCTGCTGTTGGGTCCAAACAACTCAGCAGCAG  1080
Mx2_X7    AAATACCCAATAGTTCTATCAATTAATTGCTGCTGTTGGGTCCAAACAACTCAGCAGCAG  1079
Mx2_X5    AAATACCCAATAGTTCTATCAATTAATTGCTGCTGTTGGGTCCAAACAACTCAGCAGCAG  1078
Mx2_X10   AAATACCCAATAGTTCTATCAATTAATTGCTGCTGTTGGGTCCAAACAACTCAGCAGCAG  1078
Mx2_X9    AAATACCCAATAGTTCTATCAATTAATTGCTGCTGTTGGGTCCAAACAACTCAGCAGCAG  1078
Mx2_X1    ------------------------------------------------------------   129
Mx2_X8    ------------------------------------------------------------   125
Mx2_X13   ------------------------------------------------------------    46
Mx2_X14   ------------------------------------------------------------    83
Mx2_X4    ------------------------------------------------------------   138
Mx2_X11   ------------------------------------------------------------   135
Mx2_X6    ------------------------------------------------------------    59

Consensus ------------------------------------------------------------   143
Mx2_X3    GGGCCTGAAATGGTCTTTCTTATGTCAAGAAGGCTGCATCTCATCTTTCTTTTTCTGGAG   803
Mx2_X12   ------------------------------------------------------------   105
Mx2_X2    CAGGTTGTGTGGTGTCCAACAGGTGACTCTGTGCCCCCCTGAGAAGTTTAAAAACCCACG  1140
Mx2_X7    CAGGTTGTGTGGTGTCCAACAGGTGACTCTGTGCCCCCCTGAGAAGTTTAAAAACCCACG  1139
Mx2_X5    CAGGTTGTGTGGTGTCCAACAGGTGACTCTGTGCCCCCCTGAGAAGTTTAAAAACCCACG  1138
Mx2_X10   CAGGTTGTGTGGTGTCCAACAGGTGACTCTGTGCCCCCCTGAGAAGTTTAAAAACCCACG  1138
Mx2_X9    CAGGTTGTGTGGTGTCCAACAGGTGACTCTGTGCCCCCCTGAGAAGTTTAAAAACCCACG  1138
Mx2_X1    ------------------------------------------------------------   129
Mx2_X8    ------------------------------------------------------------   125
Mx2_X13   ------------------------------------------------------------    46
Mx2_X14   ------------------------------------------------------------    83
Mx2_X4    ------------------------------------------------------------   138
Mx2_X11   ------------------------------------------------------------   135
Mx2_X6    ------------------------------------------------------------    59

Consensus ------------------------------------------------------------   143
Mx2_X3    ACCACTAATTCTTTCTGTTTGCAAAATCTTAAAACAAGAATAAGGCCTGATAAGACTCTG   863
Mx2_X12   ------------------------------------------------------------   105
Mx2_X2    AGCGACCTTGCAAGTTGGCTGAGGTTCCTCAGGGTGCCCGGACGCACCGTTTGGGAACCA  1200
Mx2_X7    AGCGACCTTGCAAGTTGGCTGAGGTTCCTCAGGGTGCCCGGACGCACCGTTTGGGAACCA  1199
Mx2_X5    AGCGACCTTGCAAGTTGGCTGAGGTTCCTCAGGGTGCCCGGACGCACCGTTTGGGAACCA  1198
Mx2_X10   AGCGACCTTGCAAGTTGGCTGAGGTTCCTCAGGGTGCCCGGACGCACCGTTTGGGAACCA  1198
Mx2_X9    AGCGACCTTGCAAGTTGGCTGAGGTTCCTCAGGGTGCCCGGACGCACCGTTTGGGAACCA  1198
Mx2_X1    ------------------------------------------------------------   129
Mx2_X8    ------------------------------------------------------------   125
Mx2_X13   ------------------------------------------------------------    46
Mx2_X14   ------------------------------------------------------------    83
Mx2_X4    ------------------------------------------------------------   138
Mx2_X11   ------------------------------------------------------------   135
Mx2_X6    ------------------------------------------------------------    59

Consensus ------------------------------------------------------------   143
Mx2_X3    GGGACGAGAGCCAAGGAGCGTAGCAAGGCCTACAGCCGCACGAGTCCCCACGATTCCCTT   923
Mx2_X12   ------------------------------------------------------------   105
Mx2_X2    TCGCCCGACCACTCTGGGCAATGCCTTTTCCTCACCTGCATGTCCCTCAGAGGCTTACCT  1260
Mx2_X7    TCGCCCGACCACTCTGGGCAATGCCTTTTCCTCACCTGCATGTCCCTCAGAGGCTTACCT  1259
Mx2_X5    TCGCCCGACCACTCTGGGCAATGCCTTTTCCTCACCTGCATGTCCCTCAGAGGCTTACCT  1258
Mx2_X10   TCGCCCGACCACTCTGGGCAATGCCTTTTCCTCACCTGCATGTCCCTCAGAGGCTTACCT  1258
Mx2_X9    TCGCCCGACCACTCTGGGCAATGCCTTTTCCTCACCTGCATGTCCCTCAGAGGCTTACCT  1258
Mx2_X1    ------------------------------------------------------------   129
Mx2_X8    ------------------------------------------------------------   125
Mx2_X13   ------------------------------------------------------------    46
Mx2_X14   ------------------------------------------------------------    83
Mx2_X4    ------------------------------------------------------------   138
Mx2_X11   ------------------------------------------------------------   135
Mx2_X6    ------------------------------------------------------------    59

Consensus ------------------------------------------------------------   143
Mx2_X3    GTGAGCC-----------------------------------------------------   930
Mx2_X12   ------------------------------------------------------------   105
Mx2_X2    GTGAGG------------------------------------------------------  1266
Mx2_X7    GTGAG-------------------------------------------------------  1264
Mx2_X5    GTGAGGTAGGGAACCTGGTCACAATGTGGGGTGCTTTCGACAGAGGGGGCCTGTCTCCGA  1318
Mx2_X10   GTGAGGTAGGGAACCTGGTCACAATGTGGGGTGCTTTCGACAGAGGGGGCCTGTCTCCGA  1318
Mx2_X9    GTGAG-------------------------------------------------------  1263
Mx2_X1    ------------------------------------------------------------   129
Mx2_X8    ------------------------------------------------------------   125
Mx2_X13   ------------------------------------------------------------    46
Mx2_X14   ------------------------------------------------------------    83
Mx2_X4    ------------------------------------------------------------   138
Mx2_X11   ------------------------------------------------------------   135
Mx2_X6    ------------------------------------------------------------    59

Consensus ------------------------------------------------------------   143
Mx2_X3    ------------------------------------------------------------   930
Mx2_X12   ------------------------------------------------------------   105
Mx2_X2    ------------------------------------------------------------  1266
Mx2_X7    ------------------------------------------------------------  1264
Mx2_X5    GGACCCCGCAGCGAGGGATGATGGGATGAGTTTCCTCCCCTCTGGGTTGCGGGCGCAGCC  1378
Mx2_X10   GGACCCCGCAGCGAGGGATGATGGGATGAGTTTCCTCCCCTCTGGGTTGCGGGCGCAGCC  1378
Mx2_X9    ------------------------------------------------------------  1263
Mx2_X1    ------------------------------------------------------------   129
Mx2_X8    ------------------------------------------------------------   125
Mx2_X13   ------------------------------------------------------------    46
Mx2_X14   ------------------------------------------------------------    83
Mx2_X4    ------------------------------------------------------------   138
Mx2_X11   ------------------------------------------------------------   135
Mx2_X6    ------------------------------------------------------------    59

Consensus ------------------------------------------------------------   143
Mx2_X3    ------------------------------------------------------------   930
Mx2_X12   ------------------------------------------------------------   105
Mx2_X2    ------------------------------------------------------------  1266
Mx2_X7    ------------------------------------------------------------  1264
Mx2_X5    CCTGGAAGCGGACTCCAGCCCGTCACCCTGCAAGGTCCAGCTGAGAGTGGGGGCCGGCAG  1438
Mx2_X10   CCTGGAAGCGGACTCCAGCCCGTCACCCTGCAAGGTCCAGCTGAGAGTGGGGGCCGGCAG  1438
Mx2_X9    ------------------------------------------------------------  1263
Mx2_X1    ------------------------------------------------------------   129
Mx2_X8    ------------------------------------------------------------   125
Mx2_X13   ------------------------------------------------------------    46
Mx2_X14   ------------------------------------------------------------    83
Mx2_X4    ------------------------------------------------------------   138
Mx2_X11   ------------------------------------------------------------   135
Mx2_X6    ------------------------------------------------------------    59

Consensus ------------------------------------------------------------   143
Mx2_X3    ------------------------------------------------------------   930
Mx2_X12   ------------------------------------------------------------   105
Mx2_X2    ------------------------------------------------------------  1266
Mx2_X7    ------------------------------------------------------------  1264
Mx2_X5    GGTCCCTCTCGGATGCTTTCACCCCAGAAGAAAGGGAGGGAAGGAAGGAAACCCTCCCTC  1498
Mx2_X10   GGTCCCTCTCGGATGCTTTCACCCCAGAAGAAAGGGAGGGAAGGAAGGAAACCCTCCCTC  1498
Mx2_X9    ------------------------------------------------------------  1263
Mx2_X1    ------------------------------------------------------------   129
Mx2_X8    ------------------------------------------------------------   125
Mx2_X13   ------------------------------------------------------------    46
Mx2_X14   ------------------------------------------------------------    83
Mx2_X4    ------------------------------------------------------------   138
Mx2_X11   ------------------------------------------------------------   135
Mx2_X6    ------------------------------------------------------------    59

Consensus ------------------------------------------------------------   143
Mx2_X3    ------------------------------------------------------------   930
Mx2_X12   ------------------------------------------------------------   105
Mx2_X2    ------------------------------------------------------------  1266
Mx2_X7    ------------------------------------------------------------  1264
Mx2_X5    TGGGGCGGCCTCGGTGACCCCCGAGCAGGACCGGCCATCCTTCCCCTGCCCCTGCGTCTC  1558
Mx2_X10   TGGGGCGGCCTCGGTGACCCCCGAGCAGGACCGGCCATCCTTCCCCTGCCCCTGCGTCTC  1558
Mx2_X9    ------------------------------------------------------------  1263
Mx2_X1    ------------------------------------------------------------   129
Mx2_X8    ------------------------------------------------------------   125
Mx2_X13   ------------------------------------------------------------    46
Mx2_X14   ------------------------------------------------------------    83
Mx2_X4    ------------------------------------------------------------   138
Mx2_X11   ------------------------------------------------------------   135
Mx2_X6    ------------------------------------------------------------    59

Consensus ------------------------------------------------------------   143
Mx2_X3    ------------------------------------------------------------   930
Mx2_X12   ------------------------------------------------------------   105
Mx2_X2    ------------------------------------------------------------  1266
Mx2_X7    ------------------------------------------------------------  1264
Mx2_X5    CTCCCTGGCTCGCTCCTTGGGTGCCTCCGGTCTCCCCCGGTCCTGTGCGCAGCCCTCTGT  1618
Mx2_X10   CTCCCTGGCTCGCTCCTTGGGTGCCTCCGGTCTCCCCCGGTCCTGTGCGCAGCCCTCTGT  1618
Mx2_X9    ------------------------------------------------------------  1263
Mx2_X1    ------------------------------------------------------------   129
Mx2_X8    ------------------------------------------------------------   125
Mx2_X13   ------------------------------------------------------------    46
Mx2_X14   ------------------------------------------------------------    83
Mx2_X4    ------------------------------------------------------------   138
Mx2_X11   ------------------------------------------------------------   135
Mx2_X6    ------------------------------------------------------------    59

Consensus ------------------------------------------------------------   143
Mx2_X3    -----------------------TGCTGGCCGCCAATGGCAACAGTGCGCAGGCGGATCG   967
Mx2_X12   ------------------------------------------------------------   105
Mx2_X2    ------------------GACGGTGCTGCGCTCCCAACCTGATCGGGTCCTGTCGCCCCG  1308
Mx2_X7    ------------------------------------------------------------  1264
Mx2_X5    GCTCTCTGTCACCTCAGGGACGGTGCTGCGCTCCCAACCTGATCGGGTCCTGTCGCCCCG  1678
Mx2_X10   GCTCTCTGTCACCTCAGGGACGGTGCTGCGCTCCCAACCTGATCGGGTCCTGTCGCCCCG  1678
Mx2_X9    ------------------------------------------------------------  1263
Mx2_X1    ------------------GACGGTGCTGCGCTCCCAACCTGATCGGGTCCTGTCGCCCCG   171
Mx2_X8    ------------------------------------------------------------   125
Mx2_X13   ------------------------------------------------------------    46
Mx2_X14   ------------------------------------------------------------    83
Mx2_X4    ------------------------------------------------------------   138
Mx2_X11   ------------------------------------------------------------   135
Mx2_X6    --------------------TAAGGGGGCCCATCCCTCCCCAGGCGGCTGTGCTGGGAGG    99

Consensus ------------------------------------------------------------   143
Mx2_X3    TGTCCTTTACTCTGACGACAGGGAGCCCGTGTTTCACCAGGAAAGCAAAGTCCTCCACCG  1027
Mx2_X12   ------------------------------------------------------------   105
Mx2_X2    CCCTGCCCTGCGTGAGCCCCACGAGTGGGTGTTTCTCCACACTCACTTCC----------  1358
Mx2_X7    ------------------------------------------------------------  1264
Mx2_X5    CCCTGCCCTGCGTGAGCCCCACGAGTGGGTGTTTCTCCACACTCACTTCC----------  1728
Mx2_X10   CCCTGCCCTGCGTGAGCCCCACGAGTGGGTGTTTCTCCACACTCACTTCC----------  1728
Mx2_X9    ------------------------------------------------------------  1263
Mx2_X1    CCCTGCCCTGCGTGAGCCCCACGAGTGGGTGTTTCTCCACACTCACTTCC----------   221
Mx2_X8    ------------------------------------------------------------   125
Mx2_X13   ------------------------------------------------------------    46
Mx2_X14   ------------------------------------------------------------    83
Mx2_X4    ------------------------------------------------------------   138
Mx2_X11   ------------------------------------------------------------   135
Mx2_X6    ACCGTGTCCCCACGTCTTTCTGCAGCAGATGCGCCTTTTCA-------------------   140

Consensus ---------------------------------------------N-N--N---------   146
Mx2_X3    TGGCCCTCTGCAAAGGAATTTATTCTGTGTACATATGGCGGAGAG.T.GT.AAGGA----  1083
Mx2_X12   ------------------------------------------------------------   105
Mx2_X2    ----------------------------------------CGGGG.C.CT.GGCGGCTCT  1378
Mx2_X7    ------------------------------------------------------------  1264
Mx2_X5    ----------------------------------------CGGGG.C.CT.GGCGGCTCT  1748
Mx2_X10   ----------------------------------------CGGGG.C.CT.GGCGGCTCT  1748
Mx2_X9    ------------------------------------------------------------  1263
Mx2_X1    ----------------------------------------CGGGG.C.CT.GGCGGCTCT   241
Mx2_X8    ------------------------------------------------------------   125
Mx2_X13   -------------------------------------------GA.T.CC.GGGAACCGT    63
Mx2_X14   ------------------------------------------------------------    83
Mx2_X4    ------------------------------------------------------------   138
Mx2_X11   ------------------------------------------------------------   135
Mx2_X6    ----------------------------------------AAGGA.T.CC.GGGAACCGT   160

Consensus ----------------------------------------------NNGGNA-N----AG   155
Mx2_X3    ------------------------------------GACGAGGCAC......G.AGAG..  1107
Mx2_X12   -------------------------------TCCAAGGTCGACAAG......A.CGAT..   134
Mx2_X2    GCCCTGTCGTTGGCTGTGCCCCCCCGCCCCGGCCCAGAGCCCCCAC......A.GTGG..  1438
Mx2_X7    ------------------------------------------------------------  1264
Mx2_X5    GCCCTGTCGTTGGCTGTGCCCCCCCGCCCCGGCCCAGAGCCCCCAC......A.GTGG..  1808
Mx2_X10   GCCCTGTCGTTGGCTGTGCCCCCCCGCCCCGGCCCAGAGCCCCCAC......A.GTGG..  1808
Mx2_X9    ------------------------------------------------------------  1263
Mx2_X1    GCCCTGTCGTTGGCTGTGCCCCCCCGCCCCGGCCCAGAGCCCCCAC......A.GTGG..   301
Mx2_X8    ------------------------------------------------------------   125
Mx2_X13   GGCTTGT----------------------------------GCCGG......G.AGAC..    89
Mx2_X14   ------------------------------------------------------------    83
Mx2_X4    ------------------------------------------------------------   138
Mx2_X11   ------------------------------------------------------------   135
Mx2_X6    GGCTTGT--------------------------------------G......G.CAGC..   182

Consensus AA-G--------------------------------------------------------   158
Mx2_X3    ..C.GCCCCCAG------------------------------------------------  1119
Mx2_X12   ..A.--------------------------------------------------------   138
Mx2_X2    ..T.AGCG----ACCCCTGCAGACCACCTCCCGCATGCCCCGCT----------------  1478
Mx2_X7    --------------------------------------------AGTTTGTCAAGGAGAC  1280
Mx2_X5    ..T.AGCG----ACCCCTGCAGACCACCTCCCGCATGCCCCGCTAGTTTGTCAAGGAGAC  1864
Mx2_X10   ..T.AGCG----ACCCCTGCAGACCACCTCCCGCATGCCCCGCTAGTTTGTCAAGGAGAC  1864
Mx2_X9    ------------------------------------------------------------  1263
Mx2_X1    ..T.AGCG----ACCCCTGCAGACCACCTCCCGCATGCCCCGCT----------------   341
Mx2_X8    ------------------------------------------------------------   125
Mx2_X13   ..A.ACAA----GTTTCTGAAG--------------------------------------   107
Mx2_X14   ------------------------------------------------------------    83
Mx2_X4    --------------------------------------------AGTTTGTCAAGGAGAC   154
Mx2_X11   --------------------------------------------AGTTTGTCAAGGAGAC   151
Mx2_X6    ..A.AAAGACAAGTTTCTGAAG----------------------AGTTTGTCAAGGAGAC   220

Consensus ------------------------------------------------------------   158
Mx2_X3    ------------------------------------------------------------  1119
Mx2_X12   ------------------------------------------------------------   138
Mx2_X2    ------------------------------------------------------------  1478
Mx2_X7    GAGGCACTAAGCAGCAGAGAGCACAGCCCCCAG---------------------------  1313
Mx2_X5    GAGGCACTAAGCAGCAGAGAGCACAGCCCCCAGGTCTGACTCGGTGAAGGCCGATGGCTA  1924
Mx2_X10   GAGGCACTAAGCAGCAGAGAGCACAGCCCCCAG---------------------------  1897
Mx2_X9    ------------------------------------------------------------  1263
Mx2_X1    ------------------------------------------------------------   341
Mx2_X8    ------------------------------------------------------------   125
Mx2_X13   ------------------------------------------------------------   107
Mx2_X14   ------------------------------------------------------------    83
Mx2_X4    GAGGCACTAAGCAGCAGAGAGCACAGCCCCCAGGTCTGACTCGGTGAAGGCCGATGGCTA   214
Mx2_X11   GAGGCACTAAGCAGCAGAGAGCACAGCCCCCAG---------------------------   184
Mx2_X6    GAGGCACTAAGCAGCAGAGAGCACAGCCCCCAGGTCTGACTCGGTGAAGGCCGATGGCTA   280

Consensus ------------------------------------------------------------   158
Mx2_X3    ------------------------------------------------------------  1119
Mx2_X12   ------------------------------------------------------------   138
Mx2_X2    ------------------------------------------------------------  1478
Mx2_X7    ------------------------------------------------------------  1313
Mx2_X5    AGGCCCACAGTTCTGGCCCCTACTGGAAGCCCAAGATGTTTCCTCCCCAACAGCAACCAA  1984
Mx2_X10   ------------------------------------------------------------  1897
Mx2_X9    ------------------------------------------------------------  1263
Mx2_X1    ------------------------------------------------------------   341
Mx2_X8    ------------------------------------------------------------   125
Mx2_X13   ------------------------------------------------------------   107
Mx2_X14   ------------------------------------------------------------    83
Mx2_X4    AGGCCCACAGTTCTGGCCCCTACTGGAAGCCCAAGATGTTTCCTCCCCAACAGCAACCAA   274
Mx2_X11   ------------------------------------------------------------   184
Mx2_X6    AGGCCCACAGTTCTGGCCCCTACTGGAAGCCCAAGATGTTTCCTCCCCAACAGCAACCAA   340

Consensus -----------------------CCGCAGCCGCCACCATCTGGAGAGACAGCAGGACACA   195
Mx2_X3    -----------------------.....................................  1156
Mx2_X12   -----------------------.....................................   175
Mx2_X2    -----------------------.....................................  1515
Mx2_X7    -----------------------.....................................  1350
Mx2_X5    AAAAGGACACGAATTTCTTCCAG.....................................  2044
Mx2_X10   -----------------------.....................................  1934
Mx2_X9    -----------------------.....................................  1300
Mx2_X1    -----------------------.....................................   378
Mx2_X8    -----------------------.....................................   162
Mx2_X13   -----------------------.....................................   144
Mx2_X14   -----------------------.....................................   120
Mx2_X4    AAAAGGACACGAATTTCTTCCAG.....................................   334
Mx2_X11   -----------------------.....................................   221
Mx2_X6    AAAAGGACACGAATTTCTTCCAG.....................................   400

Consensus CGATGTCTTCCCGAAAGCATCAGGTGGGGGGACAGGACCCAGGTGACCTCACCAAAATGC   255
Mx2_X3    ............................................................  1216
Mx2_X12   ............................................................   235
Mx2_X2    ............................................................  1575
Mx2_X7    ............................................................  1410
Mx2_X5    ............................................................  2104
Mx2_X10   ............................................................  1994
Mx2_X9    ............................................................  1360
Mx2_X1    ............................................................   438
Mx2_X8    ............................................................   222
Mx2_X13   ............................................................   204
Mx2_X14   ............................................................   180
Mx2_X4    ............................................................   394
Mx2_X11   ............................................................   281
Mx2_X6    ............................................................   460

Consensus TTCACTCCCTGACCCTGCAGCAGCCGGAAGGAAGCAGGGCCCAACAGAAGACAAAGGGCC   315
Mx2_X3    ............................................................  1276
Mx2_X12   ............................................................   295
Mx2_X2    ............................................................  1635
Mx2_X7    ............................................................  1470
Mx2_X5    ............................................................  2164
Mx2_X10   ............................................................  2054
Mx2_X9    ............................................................  1420
Mx2_X1    ............................................................   498
Mx2_X8    ............................................................   282
Mx2_X13   ............................................................   264
Mx2_X14   ............................................................   240
Mx2_X4    ............................................................   454
Mx2_X11   ............................................................   341
Mx2_X6    ............................................................   520

Consensus CCGAGCACAGGCTGGCTAGCCAGTACGAGGAGAAGGTGCGCCCCTGCATCGACCTCATCG   375
Mx2_X3    ............................................................  1336
Mx2_X12   ............................................................   355
Mx2_X2    ............................................................  1695
Mx2_X7    ............................................................  1530
Mx2_X5    ............................................................  2224
Mx2_X10   ............................................................  2114
Mx2_X9    ............................................................  1480
Mx2_X1    ............................................................   558
Mx2_X8    ............................................................   342
Mx2_X13   ............................................................   324
Mx2_X14   ............................................................   300
Mx2_X4    ............................................................   514
Mx2_X11   ............................................................   401
Mx2_X6    ............................................................   580

Consensus ACTCCCTGCGGGCCCTGGGTGTGGAGCAGGACCTGGCCCTGCCCGCCATCGCTGTCATCG   435
Mx2_X3    ............................................................  1396
Mx2_X12   ............................................................   415
Mx2_X2    ............................................................  1755
Mx2_X7    ............................................................  1590
Mx2_X5    ............................................................  2284
Mx2_X10   ............................................................  2174
Mx2_X9    ............................................................  1540
Mx2_X1    ............................................................   618
Mx2_X8    ............................................................   402
Mx2_X13   ............................................................   384
Mx2_X14   ............................................................   360
Mx2_X4    ............................................................   574
Mx2_X11   ............................................................   461
Mx2_X6    ............................................................   640

Consensus GGGACCAGAGCTCGGGCAAGAGCTCCGTGCTGGAGGCTCTGTCGGGGGTCGCCCTCCCCA   495
Mx2_X3    ............................................................  1456
Mx2_X12   ............................................................   475
Mx2_X2    ............................................................  1815
Mx2_X7    ............................................................  1650
Mx2_X5    ............................................................  2344
Mx2_X10   ............................................................  2234
Mx2_X9    ............................................................  1600
Mx2_X1    ............................................................   678
Mx2_X8    ............................................................   462
Mx2_X13   ............................................................   444
Mx2_X14   ............................................................   420
Mx2_X4    ............................................................   634
Mx2_X11   ............................................................   521
Mx2_X6    ............................................................   700

Consensus GAGGCAGCGGGATCGTGACCAGGTGCCCGCTCGTGCTGAAGCTGAAGAGGCAGCTGCAGG   555
Mx2_X3    ............................................................  1516
Mx2_X12   ............................................................   535
Mx2_X2    ............................................................  1875
Mx2_X7    ............................................................  1710
Mx2_X5    ............................................................  2404
Mx2_X10   ............................................................  2294
Mx2_X9    ............................................................  1660
Mx2_X1    ............................................................   738
Mx2_X8    ............................................................   522
Mx2_X13   ............................................................   504
Mx2_X14   ............................................................   480
Mx2_X4    ............................................................   694
Mx2_X11   ............................................................   581
Mx2_X6    ............................................................   760

Consensus AGAGCGCGTGGAAGGGTCGGATCATCTACGGCACCAGGGAGGTCCAGCTCCAGGACCCCT   615
Mx2_X3    ............................................................  1576
Mx2_X12   ............................................................   595
Mx2_X2    ............................................................  1935
Mx2_X7    ............................................................  1770
Mx2_X5    ............................................................  2464
Mx2_X10   ............................................................  2354
Mx2_X9    ............................................................  1720
Mx2_X1    ............................................................   798
Mx2_X8    ............................................................   582
Mx2_X13   ............................................................   564
Mx2_X14   ............................................................   540
Mx2_X4    ............................................................   754
Mx2_X11   ............................................................   641
Mx2_X6    ............................................................   820

Consensus CCCAGGTGGAGAAGGAGATCCTCAAAGCCCAGAACACCTTAGCCGGGGACGGAGTCAGCA   675
Mx2_X3    ............................................................  1636
Mx2_X12   ............................................................   655
Mx2_X2    ............................................................  1995
Mx2_X7    ............................................................  1830
Mx2_X5    ............................................................  2524
Mx2_X10   ............................................................  2414
Mx2_X9    ............................................................  1780
Mx2_X1    ............................................................   858
Mx2_X8    ............................................................   642
Mx2_X13   ............................................................   624
Mx2_X14   ............................................................   600
Mx2_X4    ............................................................   814
Mx2_X11   ............................................................   701
Mx2_X6    ............................................................   880

Consensus TCAGCCATGAGCTCATCAGCGTGGACATCATCTCCCCCGAGGTTCCGGACCTGACCCTCA   735
Mx2_X3    ............................................................  1696
Mx2_X12   ............................................................   715
Mx2_X2    ............................................................  2055
Mx2_X7    ............................................................  1890
Mx2_X5    ............................................................  2584
Mx2_X10   ............................................................  2474
Mx2_X9    ............................................................  1840
Mx2_X1    ............................................................   918
Mx2_X8    ............................................................   702
Mx2_X13   ............................................................   684
Mx2_X14   ............................................................   660
Mx2_X4    ............................................................   874
Mx2_X11   ............................................................   761
Mx2_X6    ............................................................   940

Consensus TCGACCTCCCCGGCATCACCAGGGTGCCTGTGGGAAACCAGCCCCAGGACATCGGGCTGC   795
Mx2_X3    ............................................................  1756
Mx2_X12   ............................................................   775
Mx2_X2    ............................................................  2115
Mx2_X7    ............................................................  1950
Mx2_X5    ............................................................  2644
Mx2_X10   ............................................................  2534
Mx2_X9    ............................................................  1900
Mx2_X1    ............................................................   978
Mx2_X8    ............................................................   762
Mx2_X13   ............................................................   744
Mx2_X14   ............................................................   720
Mx2_X4    ............................................................   934
Mx2_X11   ............................................................   821
Mx2_X6    ............................................................  1000

Consensus AGATCAAGGCACTCATCAAGAAGTACATTCAGAGGCAGGAGACAATCAACTTGGTGGTGG   855
Mx2_X3    ............................................................  1816
Mx2_X12   ............................................................   835
Mx2_X2    ............................................................  2175
Mx2_X7    ............................................................  2010
Mx2_X5    ............................................................  2704
Mx2_X10   ............................................................  2594
Mx2_X9    ............................................................  1960
Mx2_X1    ............................................................  1038
Mx2_X8    ............................................................   822
Mx2_X13   ............................................................   804
Mx2_X14   ............................................................   780
Mx2_X4    ............................................................   994
Mx2_X11   ............................................................   881
Mx2_X6    ............................................................  1060

Consensus TCCCCTGCAACGTGGACATCGCCACGACAGAGGCGCTGAGCATGGCTCAGGAGGTGGACC   915
Mx2_X3    ............................................................  1876
Mx2_X12   ............................................................   895
Mx2_X2    ............................................................  2235
Mx2_X7    ............................................................  2070
Mx2_X5    ............................................................  2764
Mx2_X10   ............................................................  2654
Mx2_X9    ............................................................  2020
Mx2_X1    ............................................................  1098
Mx2_X8    ............................................................   882
Mx2_X13   ............................................................   864
Mx2_X14   ............................................................   840
Mx2_X4    ............................................................  1054
Mx2_X11   ............................................................   941
Mx2_X6    ............................................................  1120

Consensus CCAGAGGAGACAGGACCATAGGAATCCTGACCAAACCGGATCTCGTGGACAAGGGCGCGG   975
Mx2_X3    ............................................................  1936
Mx2_X12   ............................................................   955
Mx2_X2    ............................................................  2295
Mx2_X7    ............................................................  2130
Mx2_X5    ............................................................  2824
Mx2_X10   ............................................................  2714
Mx2_X9    ............................................................  2080
Mx2_X1    ............................................................  1158
Mx2_X8    ............................................................   942
Mx2_X13   ............................................................   924
Mx2_X14   ............................................................   900
Mx2_X4    ............................................................  1114
Mx2_X11   ............................................................  1001
Mx2_X6    ............................................................  1180

Consensus AACCCATGGTCATGAAAGTGGCTCAGAACCTCACGTACCATCTGCAGAAGGGCTACTTGA  1035
Mx2_X3    ............................................................  1996
Mx2_X12   ............................................................  1015
Mx2_X2    ............................................................  2355
Mx2_X7    ............................................................  2190
Mx2_X5    ............................................................  2884
Mx2_X10   ............................................................  2774
Mx2_X9    ............................................................  2140
Mx2_X1    ............................................................  1218
Mx2_X8    ............................................................  1002
Mx2_X13   ............................................................   984
Mx2_X14   ............................................................   960
Mx2_X4    ............................................................  1174
Mx2_X11   ............................................................  1061
Mx2_X6    ............................................................  1240

Consensus TGGTGCGGTGCCGGGGCCAGGAGGAGATCACCAACAGGCTGAGCCTGGCCGAGGCAACCA  1095
Mx2_X3    ............................................................  2056
Mx2_X12   ............................................................  1075
Mx2_X2    ............................................................  2415
Mx2_X7    ............................................................  2250
Mx2_X5    ............................................................  2944
Mx2_X10   ............................................................  2834
Mx2_X9    ............................................................  2200
Mx2_X1    ............................................................  1278
Mx2_X8    ............................................................  1062
Mx2_X13   ............................................................  1044
Mx2_X14   ............................................................  1020
Mx2_X4    ............................................................  1234
Mx2_X11   ............................................................  1121
Mx2_X6    ............................................................  1300

Consensus GGAAGGAAACGATGTTCTTCCAGAAACACCCGCACTTCAGAGCTCTCCTGCAGGAAGGAA  1155
Mx2_X3    ............................................................  2116
Mx2_X12   ............................................................  1135
Mx2_X2    ............................................................  2475
Mx2_X7    ............................................................  2310
Mx2_X5    ............................................................  3004
Mx2_X10   ............................................................  2894
Mx2_X9    ............................................................  2260
Mx2_X1    ............................................................  1338
Mx2_X8    ............................................................  1122
Mx2_X13   ............................................................  1104
Mx2_X14   ............................................................  1080
Mx2_X4    ............................................................  1294
Mx2_X11   ............................................................  1181
Mx2_X6    ............................................................  1360

Consensus AGGCTACGGTGCCCTGTCTGGCGGAAAGACTGACCAACGAGCTCATCTTGCACATCAATA  1215
Mx2_X3    ............................................................  2176
Mx2_X12   ............................................................  1195
Mx2_X2    ............................................................  2535
Mx2_X7    ............................................................  2370
Mx2_X5    ............................................................  3064
Mx2_X10   ............................................................  2954
Mx2_X9    ............................................................  2320
Mx2_X1    ............................................................  1398
Mx2_X8    ............................................................  1182
Mx2_X13   ............................................................  1164
Mx2_X14   ............................................................  1140
Mx2_X4    ............................................................  1354
Mx2_X11   ............................................................  1241
Mx2_X6    ............................................................  1420

Consensus AATCACTCCCGCTGCTAGAGGAGCAAATACGGGAGAGCCACCAGAAGGCCACCGAGGAGC  1275
Mx2_X3    ............................................................  2236
Mx2_X12   ............................................................  1255
Mx2_X2    ............................................................  2595
Mx2_X7    ............................................................  2430
Mx2_X5    ............................................................  3124
Mx2_X10   ............................................................  3014
Mx2_X9    ............................................................  2380
Mx2_X1    ............................................................  1458
Mx2_X8    ............................................................  1242
Mx2_X13   ............................................................  1224
Mx2_X14   ............................................................  1200
Mx2_X4    ............................................................  1414
Mx2_X11   ............................................................  1301
Mx2_X6    ............................................................  1480

Consensus TGCACCAGTGCGGAGATGACACCCCCAGCAACGAGACCGACAGGATGTTCTTCCTGATCG  1335
Mx2_X3    ............................................................  2296
Mx2_X12   ............................................................  1315
Mx2_X2    ............................................................  2655
Mx2_X7    ............................................................  2490
Mx2_X5    ............................................................  3184
Mx2_X10   ............................................................  3074
Mx2_X9    ............................................................  2440
Mx2_X1    ............................................................  1518
Mx2_X8    ............................................................  1302
Mx2_X13   ............................................................  1284
Mx2_X14   ............................................................  1260
Mx2_X4    ............................................................  1474
Mx2_X11   ............................................................  1361
Mx2_X6    ............................................................  1540

Consensus ACAAAATCAAGATGTTTAATCAGGACATTGAGAAGCTAACAGAGGGAGAAGAAGTGGTCA  1395
Mx2_X3    ............................................................  2356
Mx2_X12   ............................................................  1375
Mx2_X2    ............................................................  2715
Mx2_X7    ............................................................  2550
Mx2_X5    ............................................................  3244
Mx2_X10   ............................................................  3134
Mx2_X9    ............................................................  2500
Mx2_X1    ............................................................  1578
Mx2_X8    ............................................................  1362
Mx2_X13   ............................................................  1344
Mx2_X14   ............................................................  1320
Mx2_X4    ............................................................  1534
Mx2_X11   ............................................................  1421
Mx2_X6    ............................................................  1600

Consensus AGGAGAAAGAGACCCGCTTATTTAACAAAATCCGGGAGGAGTTTGAGAACTGGGTGCTCG  1455
Mx2_X3    ............................................................  2416
Mx2_X12   ............................................................  1435
Mx2_X2    ............................................................  2775
Mx2_X7    ............................................................  2610
Mx2_X5    ............................................................  3304
Mx2_X10   ............................................................  3194
Mx2_X9    ............................................................  2560
Mx2_X1    ............................................................  1638
Mx2_X8    ............................................................  1422
Mx2_X13   ............................................................  1404
Mx2_X14   ............................................................  1380
Mx2_X4    ............................................................  1594
Mx2_X11   ............................................................  1481
Mx2_X6    ............................................................  1660

Consensus TGCTCACAGCCAATACCCAAAAAGTTAAAAATATTATTCACGAAAAAGTCTCAATATACG  1515
Mx2_X3    ............................................................  2476
Mx2_X12   ............................................................  1495
Mx2_X2    ............................................................  2835
Mx2_X7    ............................................................  2670
Mx2_X5    ............................................................  3364
Mx2_X10   ............................................................  3254
Mx2_X9    ............................................................  2620
Mx2_X1    ............................................................  1698
Mx2_X8    ............................................................  1482
Mx2_X13   ............................................................  1464
Mx2_X14   ............................................................  1440
Mx2_X4    ............................................................  1654
Mx2_X11   ............................................................  1541
Mx2_X6    ............................................................  1720

Consensus AGAAGCAGTATCGCGGCAAGGAGCTTCTCGGCTTTGTCAACTACAAGACGTTCCAGACCA  1575
Mx2_X3    ............................................................  2536
Mx2_X12   ............................................................  1555
Mx2_X2    ............................................................  2895
Mx2_X7    ............................................................  2730
Mx2_X5    ............................................................  3424
Mx2_X10   ............................................................  3314
Mx2_X9    ............................................................  2680
Mx2_X1    ............................................................  1758
Mx2_X8    ............................................................  1542
Mx2_X13   ............................................................  1524
Mx2_X14   ............................................................  1500
Mx2_X4    ............................................................  1714
Mx2_X11   ............................................................  1601
Mx2_X6    ............................................................  1780

Consensus TAGTGCACCAGTACCTAGAACAGCTGGTCGACCCCGCGCTCGCCCTGCTCCAGAAGGCTG  1635
Mx2_X3    ............................................................  2596
Mx2_X12   ............................................................  1615
Mx2_X2    ............................................................  2955
Mx2_X7    ............................................................  2790
Mx2_X5    ............................................................  3484
Mx2_X10   ............................................................  3374
Mx2_X9    ............................................................  2740
Mx2_X1    ............................................................  1818
Mx2_X8    ............................................................  1602
Mx2_X13   ............................................................  1584
Mx2_X14   ............................................................  1560
Mx2_X4    ............................................................  1774
Mx2_X11   ............................................................  1661
Mx2_X6    ............................................................  1840

Consensus TTGAAATCATCCGGCAAACGTTCTCCGACACAGCCAAGAAGCATTTTAGTGGATTTTCCA  1695
Mx2_X3    ............................................................  2656
Mx2_X12   ............................................................  1675
Mx2_X2    ............................................................  3015
Mx2_X7    ............................................................  2850
Mx2_X5    ............................................................  3544
Mx2_X10   ............................................................  3434
Mx2_X9    ............................................................  2800
Mx2_X1    ............................................................  1878
Mx2_X8    ............................................................  1662
Mx2_X13   ............................................................  1644
Mx2_X14   ............................................................  1620
Mx2_X4    ............................................................  1834
Mx2_X11   ............................................................  1721
Mx2_X6    ............................................................  1900

Consensus ACCTTAATCAAAGAGCCCAGAACAAGATTGAAGACTTAAAAACGAGACAAGCAGAAATAG  1755
Mx2_X3    ............................................................  2716
Mx2_X12   ............................................................  1735
Mx2_X2    ............................................................  3075
Mx2_X7    ............................................................  2910
Mx2_X5    ............................................................  3604
Mx2_X10   ............................................................  3494
Mx2_X9    ............................................................  2860
Mx2_X1    ............................................................  1938
Mx2_X8    ............................................................  1722
Mx2_X13   ............................................................  1704
Mx2_X14   ............................................................  1680
Mx2_X4    ............................................................  1894
Mx2_X11   ............................................................  1781
Mx2_X6    ............................................................  1960

Consensus CGGAAAATCTGATCCGGCTTCAGTTCCGAATGGAGCAGCTGGTGTACTGCCAAGACGAGA  1815
Mx2_X3    ............................................................  2776
Mx2_X12   ............................................................  1795
Mx2_X2    ............................................................  3135
Mx2_X7    ............................................................  2970
Mx2_X5    ............................................................  3664
Mx2_X10   ............................................................  3554
Mx2_X9    ............................................................  2920
Mx2_X1    ............................................................  1998
Mx2_X8    ............................................................  1782
Mx2_X13   ............................................................  1764
Mx2_X14   ............................................................  1740
Mx2_X4    ............................................................  1954
Mx2_X11   ............................................................  1841
Mx2_X6    ............................................................  2020

Consensus TTTACAGCGTGGTTCTGAACCAAGTCCGGCAAGAGGTTTTCAACCCAATAGGAAAGCCCA  1875
Mx2_X3    ............................................................  2836
Mx2_X12   ............................................................  1855
Mx2_X2    ............................................................  3195
Mx2_X7    ............................................................  3030
Mx2_X5    ............................................................  3724
Mx2_X10   ............................................................  3614
Mx2_X9    ............................................................  2980
Mx2_X1    ............................................................  2058
Mx2_X8    ............................................................  1842
Mx2_X13   ............................................................  1824
Mx2_X14   ............................................................  1800
Mx2_X4    ............................................................  2014
Mx2_X11   ............................................................  1901
Mx2_X6    ............................................................  2080

Consensus TGCAGAATCATGAGATGAAAACGTCTTTCTCAAAAGATACGTCTTCGATGTCGTCCATCA  1935
Mx2_X3    ............................................................  2896
Mx2_X12   ............................................................  1915
Mx2_X2    ............................................................  3255
Mx2_X7    ............................................................  3090
Mx2_X5    ............................................................  3784
Mx2_X10   ............................................................  3674
Mx2_X9    ............................................................  3040
Mx2_X1    ............................................................  2118
Mx2_X8    ............................................................  1902
Mx2_X13   ............................................................  1884
Mx2_X14   ............................................................  1860
Mx2_X4    ............................................................  2074
Mx2_X11   ............................................................  1961
Mx2_X6    ............................................................  2140

Consensus CTGAAATTGGGGTGCACCTGAATGCATATTTCTGGGAAACCAGCAAACGTCTGGCCAACC  1995
Mx2_X3    ............................................................  2956
Mx2_X12   ............................................................  1975
Mx2_X2    ............................................................  3315
Mx2_X7    ............................................................  3150
Mx2_X5    ............................................................  3844
Mx2_X10   ............................................................  3734
Mx2_X9    ............................................................  3100
Mx2_X1    ............................................................  2178
Mx2_X8    ............................................................  1962
Mx2_X13   ............................................................  1944
Mx2_X14   ............................................................  1920
Mx2_X4    ............................................................  2134
Mx2_X11   ............................................................  2021
Mx2_X6    ............................................................  2200

Consensus AGATCCCATTCATAATTCAGTATTTCATACTCCAGGAGAACGGCAGTTGCCTACAGAAAG  2055
Mx2_X3    ............................................................  3016
Mx2_X12   ............................................................  2035
Mx2_X2    ............................................................  3375
Mx2_X7    ............................................................  3210
Mx2_X5    ............................................................  3904
Mx2_X10   ............................................................  3794
Mx2_X9    ............................................................  3160
Mx2_X1    ............................................................  2238
Mx2_X8    ............................................................  2022
Mx2_X13   ............................................................  2004
Mx2_X14   ............................................................  1980
Mx2_X4    ............................................................  2194
Mx2_X11   ............................................................  2081
Mx2_X6    ............................................................  2260

Consensus CCATGATGCAGGTCCTACAGGAGAGGGAGAACTACTCCTGGCTGCTTCAAGAGCAGAGCG  2115
Mx2_X3    ............................................................  3076
Mx2_X12   ............................................................  2095
Mx2_X2    ............................................................  3435
Mx2_X7    ............................................................  3270
Mx2_X5    ............................................................  3964
Mx2_X10   ............................................................  3854
Mx2_X9    ............................................................  3220
Mx2_X1    ............................................................  2298
Mx2_X8    ............................................................  2082
Mx2_X13   ............................................................  2064
Mx2_X14   ............................................................  2040
Mx2_X4    ............................................................  2254
Mx2_X11   ............................................................  2141
Mx2_X6    ............................................................  2320

Consensus ATATCGCTGCCAAGAGGAGGTTCCTTAAGGATAAAATTTACCGGCTGTCTCAGGCGCAGC  2175
Mx2_X3    ............................................................  3136
Mx2_X12   ............................................................  2155
Mx2_X2    ............................................................  3495
Mx2_X7    ............................................................  3330
Mx2_X5    ............................................................  4024
Mx2_X10   ............................................................  3914
Mx2_X9    ............................................................  3280
Mx2_X1    ............................................................  2358
Mx2_X8    ............................................................  2142
Mx2_X13   ............................................................  2124
Mx2_X14   ............................................................  2100
Mx2_X4    ............................................................  2314
Mx2_X11   ............................................................  2201
Mx2_X6    ............................................................  2380

Consensus GCACGCTCTATAATTTCTACGGTTAAAGGGGGCGCGTCTGTGGAGGGGCACGATGCTTCA  2235
Mx2_X3    ............................................................  3196
Mx2_X12   ............................................................  2215
Mx2_X2    ............................................................  3555
Mx2_X7    ............................................................  3390
Mx2_X5    ............................................................  4084
Mx2_X10   ............................................................  3974
Mx2_X9    ............................................................  3340
Mx2_X1    ............................................................  2418
Mx2_X8    ............................................................  2202
Mx2_X13   ............................................................  2184
Mx2_X14   ............................................................  2160
Mx2_X4    ............................................................  2374
Mx2_X11   ............................................................  2261
Mx2_X6    ............................................................  2440

Consensus GGATTTTCTCTTCTGTGCATTCACCTTAAGGAGAGGCGAGAGGTGGCCTCTTACCTGGAA  2295
Mx2_X3    ............................................................  3256
Mx2_X12   ............................................................  2275
Mx2_X2    ............................................................  3615
Mx2_X7    ............................................................  3450
Mx2_X5    ............................................................  4144
Mx2_X10   ............................................................  4034
Mx2_X9    ............................................................  3400
Mx2_X1    ............................................................  2478
Mx2_X8    ............................................................  2262
Mx2_X13   ............................................................  2244
Mx2_X14   ............................................................  2220
Mx2_X4    ............................................................  2434
Mx2_X11   ............................................................  2321
Mx2_X6    ............................................................  2500

Consensus CCAAGCTTTTCTGCTGCCCCCCTGTGTCCGCCTTCTCTGTACTGCGCTTGCGCTCAGCCC  2355
Mx2_X3    ............................................................  3316
Mx2_X12   ............................................................  2335
Mx2_X2    ............................................................  3675
Mx2_X7    ............................................................  3510
Mx2_X5    ............................................................  4204
Mx2_X10   ............................................................  4094
Mx2_X9    ............................................................  3460
Mx2_X1    ............................................................  2538
Mx2_X8    ............................................................  2322
Mx2_X13   ............................................................  2304
Mx2_X14   ............................................................  2280
Mx2_X4    ............................................................  2494
Mx2_X11   ............................................................  2381
Mx2_X6    ............................................................  2560

Consensus AGAGTTTGTATCTAAAGTTCGCACTCACTCGGGGCTGTCACCTCCGCCAGGAGGTCCTCT  2415
Mx2_X3    ............................................................  3376
Mx2_X12   ............................................................  2395
Mx2_X2    ............................................................  3735
Mx2_X7    ............................................................  3570
Mx2_X5    ............................................................  4264
Mx2_X10   ............................................................  4154
Mx2_X9    ............................................................  3520
Mx2_X1    ............................................................  2598
Mx2_X8    ............................................................  2382
Mx2_X13   ............................................................  2364
Mx2_X14   ............................................................  2340
Mx2_X4    ............................................................  2554
Mx2_X11   ............................................................  2441
Mx2_X6    ............................................................  2620

Consensus CTGATCTCCCCAAAGAGGTGGCTCTCCAGTCCTTGAGCCCCACAGCCCCTGGTCACAGCG  2475
Mx2_X3    ............................................................  3436
Mx2_X12   ............................................................  2455
Mx2_X2    ............................................................  3795
Mx2_X7    ............................................................  3630
Mx2_X5    ............................................................  4324
Mx2_X10   ............................................................  4214
Mx2_X9    ............................................................  3580
Mx2_X1    ............................................................  2658
Mx2_X8    ............................................................  2442
Mx2_X13   ............................................................  2424
Mx2_X14   ............................................................  2400
Mx2_X4    ............................................................  2614
Mx2_X11   ............................................................  2501
Mx2_X6    ............................................................  2680

Consensus TTGTCAACTATTGCTCTCTTTCTTTGTTAGGTTGTAGGGCCCCAGAGGGGGGAGGTCAGG  2535
Mx2_X3    ............................................................  3496
Mx2_X12   ............................................................  2515
Mx2_X2    ............................................................  3855
Mx2_X7    ............................................................  3690
Mx2_X5    ............................................................  4384
Mx2_X10   ............................................................  4274
Mx2_X9    ............................................................  3640
Mx2_X1    ............................................................  2718
Mx2_X8    ............................................................  2502
Mx2_X13   ............................................................  2484
Mx2_X14   ............................................................  2460
Mx2_X4    ............................................................  2674
Mx2_X11   ............................................................  2561
Mx2_X6    ............................................................  2740

Consensus ATCATATTCTTCTGTATTTCCAGAATCTTGAATGGCACCGGCTACACTCTAGTCCCTTAA  2595
Mx2_X3    ............................................................  3556
Mx2_X12   ............................................................  2575
Mx2_X2    ............................................................  3915
Mx2_X7    ............................................................  3750
Mx2_X5    ............................................................  4444
Mx2_X10   ............................................................  4334
Mx2_X9    ............................................................  3700
Mx2_X1    ............................................................  2778
Mx2_X8    ............................................................  2562
Mx2_X13   ............................................................  2544
Mx2_X14   ............................................................  2520
Mx2_X4    ............................................................  2734
Mx2_X11   ............................................................  2621
Mx2_X6    ............................................................  2800

Consensus TACATGATCTGTCACTGAACACGTGAATGAGGAAGCCTCCCGGGTGCTATGGCTTTAATC  2655
Mx2_X3    ............................................................  3616
Mx2_X12   ............................................................  2635
Mx2_X2    ............................................................  3975
Mx2_X7    ............................................................  3810
Mx2_X5    ............................................................  4504
Mx2_X10   ............................................................  4394
Mx2_X9    ............................................................  3760
Mx2_X1    ............................................................  2838
Mx2_X8    ............................................................  2622
Mx2_X13   ............................................................  2604
Mx2_X14   ............................................................  2580
Mx2_X4    ............................................................  2794
Mx2_X11   ............................................................  2681
Mx2_X6    ............................................................  2860

Consensus AAGACTTGGGTGGTTTCAGAAGGTGTCCCTTGGCTGGCCGCTCTCAGAGCAATTCAGCCA  2715
Mx2_X3    ............................................................  3676
Mx2_X12   ............................................................  2695
Mx2_X2    ............................................................  4035
Mx2_X7    ............................................................  3870
Mx2_X5    ............................................................  4564
Mx2_X10   ............................................................  4454
Mx2_X9    ............................................................  3820
Mx2_X1    ............................................................  2898
Mx2_X8    ............................................................  2682
Mx2_X13   ............................................................  2664
Mx2_X14   ............................................................  2640
Mx2_X4    ............................................................  2854
Mx2_X11   ............................................................  2741
Mx2_X6    ............................................................  2920

Consensus TGCCACCTGCTCCCCGGGGTTGACCGTAGCCGTGTTTCCAGCCCCCCAAGGGAAAGGAGC  2775
Mx2_X3    ............................................................  3736
Mx2_X12   ............................................................  2755
Mx2_X2    ............................................................  4095
Mx2_X7    ............................................................  3930
Mx2_X5    ............................................................  4624
Mx2_X10   ............................................................  4514
Mx2_X9    ............................................................  3880
Mx2_X1    ............................................................  2958
Mx2_X8    ............................................................  2742
Mx2_X13   ............................................................  2724
Mx2_X14   ............................................................  2700
Mx2_X4    ............................................................  2914
Mx2_X11   ............................................................  2801
Mx2_X6    ............................................................  2980

Consensus TCGAATGATACCAATTCTAATGTGGTTTCCTGGCTCCAGGGAGCCCCCGTGTGAAGTCTT  2835
Mx2_X3    ............................................................  3796
Mx2_X12   ............................................................  2815
Mx2_X2    ............................................................  4155
Mx2_X7    ............................................................  3990
Mx2_X5    ............................................................  4684
Mx2_X10   ............................................................  4574
Mx2_X9    ............................................................  3940
Mx2_X1    ............................................................  3018
Mx2_X8    ............................................................  2802
Mx2_X13   ............................................................  2784
Mx2_X14   ............................................................  2760
Mx2_X4    ............................................................  2974
Mx2_X11   ............................................................  2861
Mx2_X6    ............................................................  3040

Consensus AAAGAGAAGGTTAGTAAGGAGAAACACTTTTTAAAGAGTGTATTTGTTTATTTGACACAG  2895
Mx2_X3    ............................................................  3856
Mx2_X12   ............................................................  2875
Mx2_X2    ............................................................  4215
Mx2_X7    ............................................................  4050
Mx2_X5    ............................................................  4744
Mx2_X10   ............................................................  4634
Mx2_X9    ............................................................  4000
Mx2_X1    ............................................................  3078
Mx2_X8    ............................................................  2862
Mx2_X13   ............................................................  2844
Mx2_X14   ............................................................  2820
Mx2_X4    ............................................................  3034
Mx2_X11   ............................................................  2921
Mx2_X6    ............................................................  3100

Consensus AGAGAGAGAAAGAGAAAGCACAAGCAGCATGAGCAGGAGAGGGAGACACAGACTCCCCAC  2955
Mx2_X3    ............................................................  3916
Mx2_X12   ............................................................  2935
Mx2_X2    ............................................................  4275
Mx2_X7    ............................................................  4110
Mx2_X5    ............................................................  4804
Mx2_X10   ............................................................  4694
Mx2_X9    ............................................................  4060
Mx2_X1    ............................................................  3138
Mx2_X8    ............................................................  2922
Mx2_X13   ............................................................  2904
Mx2_X14   ............................................................  2880
Mx2_X4    ............................................................  3094
Mx2_X11   ............................................................  2981
Mx2_X6    ............................................................  3160

Consensus TGAGCCAGGAGCCCAGTGCAGGGCTCGATCCCAGGATGCTGGGATCATAACCTGAGCCAA  3015
Mx2_X3    ............................................................  3976
Mx2_X12   ............................................................  2995
Mx2_X2    ............................................................  4335
Mx2_X7    ............................................................  4170
Mx2_X5    ............................................................  4864
Mx2_X10   ............................................................  4754
Mx2_X9    ............................................................  4120
Mx2_X1    ............................................................  3198
Mx2_X8    ............................................................  2982
Mx2_X13   ............................................................  2964
Mx2_X14   ............................................................  2940
Mx2_X4    ............................................................  3154
Mx2_X11   ............................................................  3041
Mx2_X6    ............................................................  3220

Consensus AGGCAGACACTTAACTGACTGAGCCACCTGGCGCCTCAGAAAAAAATATATATATTTTTT  3075
Mx2_X3    ............................................................  4036
Mx2_X12   ............................................................  3055
Mx2_X2    ............................................................  4395
Mx2_X7    ............................................................  4230
Mx2_X5    ............................................................  4924
Mx2_X10   ............................................................  4814
Mx2_X9    ............................................................  4180
Mx2_X1    ............................................................  3258
Mx2_X8    ............................................................  3042
Mx2_X13   ............................................................  3024
Mx2_X14   ............................................................  3000
Mx2_X4    ............................................................  3214
Mx2_X11   ............................................................  3101
Mx2_X6    ............................................................  3280

Consensus TTTAATGCAGAGATTTATACCAGTGGCCATCTCTAGGTTGGAGGATTGTGGCTAATTTTA  3135
Mx2_X3    ............................................................  4096
Mx2_X12   ............................................................  3115
Mx2_X2    ............................................................  4455
Mx2_X7    ............................................................  4290
Mx2_X5    ............................................................  4984
Mx2_X10   ............................................................  4874
Mx2_X9    ............................................................  4240
Mx2_X1    ............................................................  3318
Mx2_X8    ............................................................  3102
Mx2_X13   ............................................................  3084
Mx2_X14   ............................................................  3060
Mx2_X4    ............................................................  3274
Mx2_X11   ............................................................  3161
Mx2_X6    ............................................................  3340

Consensus TTTTGTCCGTCATGCTAGGCAATACCTACTTCAGAGGAATTTTAGGAGGGTCAAGGGTAA  3195
Mx2_X3    ............................................................  4156
Mx2_X12   ............................................................  3175
Mx2_X2    ............................................................  4515
Mx2_X7    ............................................................  4350
Mx2_X5    ............................................................  5044
Mx2_X10   ............................................................  4934
Mx2_X9    ............................................................  4300
Mx2_X1    ............................................................  3378
Mx2_X8    ............................................................  3162
Mx2_X13   ............................................................  3144
Mx2_X14   ............................................................  3120
Mx2_X4    ............................................................  3334
Mx2_X11   ............................................................  3221
Mx2_X6    ............................................................  3400

Consensus GCATTTCTGCAAAACACCTGTCCCAAAGCAGGTGTTCAAAAATGCCAGCAATTCCTCCCT  3255
Mx2_X3    ............................................................  4216
Mx2_X12   ............................................................  3235
Mx2_X2    ............................................................  4575
Mx2_X7    ............................................................  4410
Mx2_X5    ............................................................  5104
Mx2_X10   ............................................................  4994
Mx2_X9    ............................................................  4360
Mx2_X1    ............................................................  3438
Mx2_X8    ............................................................  3222
Mx2_X13   ............................................................  3204
Mx2_X14   ............................................................  3180
Mx2_X4    ............................................................  3394
Mx2_X11   ............................................................  3281
Mx2_X6    ............................................................  3460

Consensus CCCCATCCGACACCTCTTCCTTCCTTCCTTCCTTCCTTCCTCTCTAGGTCCGTAGAGCAC  3315
Mx2_X3    ............................................................  4276
Mx2_X12   ............................................................  3295
Mx2_X2    ............................................................  4635
Mx2_X7    ............................................................  4470
Mx2_X5    ............................................................  5164
Mx2_X10   ............................................................  5054
Mx2_X9    ............................................................  4420
Mx2_X1    ............................................................  3498
Mx2_X8    ............................................................  3282
Mx2_X13   ............................................................  3264
Mx2_X14   ............................................................  3240
Mx2_X4    ............................................................  3454
Mx2_X11   ............................................................  3341
Mx2_X6    ............................................................  3520

Consensus CCCTCGGCTTCTGAAACCCCTGCAGCCCACTCTATCTCCCTGTCCTTTGATACTCTGCGA  3375
Mx2_X3    ............................................................  4336
Mx2_X12   ............................................................  3355
Mx2_X2    ............................................................  4695
Mx2_X7    ............................................................  4530
Mx2_X5    ............................................................  5224
Mx2_X10   ............................................................  5114
Mx2_X9    ............................................................  4480
Mx2_X1    ............................................................  3558
Mx2_X8    ............................................................  3342
Mx2_X13   ............................................................  3324
Mx2_X14   ............................................................  3300
Mx2_X4    ............................................................  3514
Mx2_X11   ............................................................  3401
Mx2_X6    ............................................................  3580

Consensus GGCAGCTGCTCTAAGGTGGTAGAGGAGCCTGACCTCATTGTTTTGCACCCACACGCCCCG  3435
Mx2_X3    ............................................................  4396
Mx2_X12   ............................................................  3415
Mx2_X2    ............................................................  4755
Mx2_X7    ............................................................  4590
Mx2_X5    ............................................................  5284
Mx2_X10   ............................................................  5174
Mx2_X9    ............................................................  4540
Mx2_X1    ............................................................  3618
Mx2_X8    ............................................................  3402
Mx2_X13   ............................................................  3384
Mx2_X14   ............................................................  3360
Mx2_X4    ............................................................  3574
Mx2_X11   ............................................................  3461
Mx2_X6    ............................................................  3640

Consensus TGGTCCCAGCACCCTTGGTGGAAGGGACCATCCTTCCTCCCCCACTGGTCTTAGCACCCT  3495
Mx2_X3    ............................................................  4456
Mx2_X12   ............................................................  3475
Mx2_X2    ............................................................  4815
Mx2_X7    ............................................................  4650
Mx2_X5    ............................................................  5344
Mx2_X10   ............................................................  5234
Mx2_X9    ............................................................  4600
Mx2_X1    ............................................................  3678
Mx2_X8    ............................................................  3462
Mx2_X13   ............................................................  3444
Mx2_X14   ............................................................  3420
Mx2_X4    ............................................................  3634
Mx2_X11   ............................................................  3521
Mx2_X6    ............................................................  3700

Consensus AGTCAAATATCATCCGGTTGTACGCGGAAGTGTTTATTTCTGGGCTTTCTGTTCAAGTCC  3555
Mx2_X3    ............................................................  4516
Mx2_X12   ............................................................  3535
Mx2_X2    ............................................................  4875
Mx2_X7    ............................................................  4710
Mx2_X5    ............................................................  5404
Mx2_X10   ............................................................  5294
Mx2_X9    ............................................................  4660
Mx2_X1    ............................................................  3738
Mx2_X8    ............................................................  3522
Mx2_X13   ............................................................  3504
Mx2_X14   ............................................................  3480
Mx2_X4    ............................................................  3694
Mx2_X11   ............................................................  3581
Mx2_X6    ............................................................  3760

Consensus GCTGGTCTGTGTCTGACTTTAGGCCAATACCACCGTGTTTTGGTAACAGTAGCTTTGCAG  3615
Mx2_X3    ............................................................  4576
Mx2_X12   ............................................................  3595
Mx2_X2    ............................................................  4935
Mx2_X7    ............................................................  4770
Mx2_X5    ............................................................  5464
Mx2_X10   ............................................................  5354
Mx2_X9    ............................................................  4720
Mx2_X1    ............................................................  3798
Mx2_X8    ............................................................  3582
Mx2_X13   ............................................................  3564
Mx2_X14   ............................................................  3540
Mx2_X4    ............................................................  3754
Mx2_X11   ............................................................  3641
Mx2_X6    ............................................................  3820

Consensus TCAGTTTAGAAATCAGGAAGCGGGGGTCCTTAACTTCCTCTTTCTTTCTCAGGATGGTTT  3675
Mx2_X3    ............................................................  4636
Mx2_X12   ............................................................  3655
Mx2_X2    ............................................................  4995
Mx2_X7    ............................................................  4830
Mx2_X5    ............................................................  5524
Mx2_X10   ............................................................  5414
Mx2_X9    ............................................................  4780
Mx2_X1    ............................................................  3858
Mx2_X8    ............................................................  3642
Mx2_X13   ............................................................  3624
Mx2_X14   ............................................................  3600
Mx2_X4    ............................................................  3814
Mx2_X11   ............................................................  3701
Mx2_X6    ............................................................  3880

Consensus TGCCCACTTCGAGGTAGCTTGAGATTGTACATGAATCGTGAATCTTAGGGTGGGCTTTTC  3735
Mx2_X3    ............................................................  4696
Mx2_X12   ............................................................  3715
Mx2_X2    ............................................................  5055
Mx2_X7    ............................................................  4890
Mx2_X5    ............................................................  5584
Mx2_X10   ............................................................  5474
Mx2_X9    ............................................................  4840
Mx2_X1    ............................................................  3918
Mx2_X8    ............................................................  3702
Mx2_X13   ............................................................  3684
Mx2_X14   ............................................................  3660
Mx2_X4    ............................................................  3874
Mx2_X11   ............................................................  3761
Mx2_X6    ............................................................  3940

Consensus CTCTCTCTACCAAAAATGTCATTGGGATATTGACCGGGGACGGTGCTGACTCTGGAGGTC  3795
Mx2_X3    ............................................................  4756
Mx2_X12   ............................................................  3775
Mx2_X2    ............................................................  5115
Mx2_X7    ............................................................  4950
Mx2_X5    ............................................................  5644
Mx2_X10   ............................................................  5534
Mx2_X9    ............................................................  4900
Mx2_X1    ............................................................  3978
Mx2_X8    ............................................................  3762
Mx2_X13   ............................................................  3744
Mx2_X14   ............................................................  3720
Mx2_X4    ............................................................  3934
Mx2_X11   ............................................................  3821
Mx2_X6    ............................................................  4000

Consensus ACTTTGGGGGATACCTGCATCTTAACGATATGAAATCTTGCAATCCATGAACACGGGATG  3855
Mx2_X3    ............................................................  4816
Mx2_X12   ............................................................  3835
Mx2_X2    ............................................................  5175
Mx2_X7    ............................................................  5010
Mx2_X5    ............................................................  5704
Mx2_X10   ............................................................  5594
Mx2_X9    ............................................................  4960
Mx2_X1    ............................................................  4038
Mx2_X8    ............................................................  3822
Mx2_X13   ............................................................  3804
Mx2_X14   ............................................................  3780
Mx2_X4    ............................................................  3994
Mx2_X11   ............................................................  3881
Mx2_X6    ............................................................  4060

Consensus TCTTTCCATTAATTTATGTCTTCTTTAACGTCTTTGAGCAATGCTATTATCATTGAGGCA  3915
Mx2_X3    ............................................................  4876
Mx2_X12   ............................................................  3895
Mx2_X2    ............................................................  5235
Mx2_X7    ............................................................  5070
Mx2_X5    ............................................................  5764
Mx2_X10   ............................................................  5654
Mx2_X9    ............................................................  5020
Mx2_X1    ............................................................  4098
Mx2_X8    ............................................................  3882
Mx2_X13   ............................................................  3864
Mx2_X14   ............................................................  3840
Mx2_X4    ............................................................  4054
Mx2_X11   ............................................................  3941
Mx2_X6    ............................................................  4120

Consensus GGCATTGAGAGAGAGAGAGAGAGAGGCGCCGCCCGCCCGCTTGGCGGTCGCCTTTTTTTT  3975
Mx2_X3    ............................................................  4936
Mx2_X12   ............................................................  3955
Mx2_X2    ............................................................  5295
Mx2_X7    ............................................................  5130
Mx2_X5    ............................................................  5824
Mx2_X10   ............................................................  5714
Mx2_X9    ............................................................  5080
Mx2_X1    ............................................................  4158
Mx2_X8    ............................................................  3942
Mx2_X13   ............................................................  3924
Mx2_X14   ............................................................  3900
Mx2_X4    ............................................................  4114
Mx2_X11   ............................................................  4001
Mx2_X6    ............................................................  4180

Consensus TAAGATTTTATTTTTTTGACAGAGATCACAAGTAGATGGAGCGGCAGAGAGAGAGAGAGA  4035
Mx2_X3    ............................................................  4996
Mx2_X12   ............................................................  4015
Mx2_X2    ............................................................  5355
Mx2_X7    ............................................................  5190
Mx2_X5    ............................................................  5884
Mx2_X10   ............................................................  5774
Mx2_X9    ............................................................  5140
Mx2_X1    ............................................................  4218
Mx2_X8    ............................................................  4002
Mx2_X13   ............................................................  3984
Mx2_X14   ............................................................  3960
Mx2_X4    ............................................................  4174
Mx2_X11   ............................................................  4061
Mx2_X6    ............................................................  4240

Consensus GAAAATCAGGCTCCCCGCTGAGCAGAGAGCCCATGCGGGACTCAATCCCAGGACCCTGAG  4095
Mx2_X3    ............................................................  5056
Mx2_X12   ............................................................  4075
Mx2_X2    ............................................................  5415
Mx2_X7    ............................................................  5250
Mx2_X5    ............................................................  5944
Mx2_X10   ............................................................  5834
Mx2_X9    ............................................................  5200
Mx2_X1    ............................................................  4278
Mx2_X8    ............................................................  4062
Mx2_X13   ............................................................  4044
Mx2_X14   ............................................................  4020
Mx2_X4    ............................................................  4234
Mx2_X11   ............................................................  4121
Mx2_X6    ............................................................  4300

Consensus ATCATGACCTGAGCCGAAGGCAGCGGTTTAACCCACTGAGCGTATGGGTCTTTCATTTCC  4155
Mx2_X3    ............................................................  5116
Mx2_X12   ............................................................  4135
Mx2_X2    ............................................................  5475
Mx2_X7    ............................................................  5310
Mx2_X5    ............................................................  6004
Mx2_X10   ............................................................  5894
Mx2_X9    ............................................................  5260
Mx2_X1    ............................................................  4338
Mx2_X8    ............................................................  4122
Mx2_X13   ............................................................  4104
Mx2_X14   ............................................................  4080
Mx2_X4    ............................................................  4294
Mx2_X11   ............................................................  4181
Mx2_X6    ............................................................  4360

Consensus GTGATTAGGTTAATCCCCGAATTGTTTATTCTTTTTGATGCTGTTGTAAGCGGAACTGGT  4215
Mx2_X3    ............................................................  5176
Mx2_X12   ............................................................  4195
Mx2_X2    ............................................................  5535
Mx2_X7    ............................................................  5370
Mx2_X5    ............................................................  6064
Mx2_X10   ............................................................  5954
Mx2_X9    ............................................................  5320
Mx2_X1    ............................................................  4398
Mx2_X8    ............................................................  4182
Mx2_X13   ............................................................  4164
Mx2_X14   ............................................................  4140
Mx2_X4    ............................................................  4354
Mx2_X11   ............................................................  4241
Mx2_X6    ............................................................  4420

Consensus TTTCTTCATTTCTTTTCCAGACCACTCATTGTTAGGGTTACAGAAATGCAACGGACTTTC  4275
Mx2_X3    ............................................................  5236
Mx2_X12   ............................................................  4255
Mx2_X2    ............................................................  5595
Mx2_X7    ............................................................  5430
Mx2_X5    ............................................................  6124
Mx2_X10   ............................................................  6014
Mx2_X9    ............................................................  5380
Mx2_X1    ............................................................  4458
Mx2_X8    ............................................................  4242
Mx2_X13   ............................................................  4224
Mx2_X14   ............................................................  4200
Mx2_X4    ............................................................  4414
Mx2_X11   ............................................................  4301
Mx2_X6    ............................................................  4480

Consensus ACTCTTCAGTTCATATCTTGGTACTCTCCAGTTTGTGCACTAGTCCTAACAGCTTTTTGT  4335
Mx2_X3    ............................................................  5296
Mx2_X12   ............................................................  4315
Mx2_X2    ............................................................  5655
Mx2_X7    ............................................................  5490
Mx2_X5    ............................................................  6184
Mx2_X10   ............................................................  6074
Mx2_X9    ............................................................  5440
Mx2_X1    ............................................................  4518
Mx2_X8    ............................................................  4302
Mx2_X13   ............................................................  4284
Mx2_X14   ............................................................  4260
Mx2_X4    ............................................................  4474
Mx2_X11   ............................................................  4361
Mx2_X6    ............................................................  4540

Consensus TTTTTGGTTTGGGGGGGGCAGAATATTTGTGGTTTTCCACTTGTAAAGTCATTAAATCTT  4395
Mx2_X3    ............................................................  5356
Mx2_X12   ............................................................  4375
Mx2_X2    ............................................................  5715
Mx2_X7    ............................................................  5550
Mx2_X5    ............................................................  6244
Mx2_X10   ............................................................  6134
Mx2_X9    ............................................................  5500
Mx2_X1    ............................................................  4578
Mx2_X8    ............................................................  4362
Mx2_X13   ............................................................  4344
Mx2_X14   ............................................................  4320
Mx2_X4    ............................................................  4534
Mx2_X11   ............................................................  4421
Mx2_X6    ............................................................  4600

Consensus TGAACCCTCTGTGAACAGAGATCACCGTACTTCTTCCTTTCCAATCTGGATGTCTTTCAT  4455
Mx2_X3    ............................................................  5416
Mx2_X12   ............................................................  4435
Mx2_X2    ............................................................  5775
Mx2_X7    ............................................................  5610
Mx2_X5    ............................................................  6304
Mx2_X10   ............................................................  6194
Mx2_X9    ............................................................  5560
Mx2_X1    ............................................................  4638
Mx2_X8    ............................................................  4422
Mx2_X13   ............................................................  4404
Mx2_X14   ............................................................  4380
Mx2_X4    ............................................................  4594
Mx2_X11   ............................................................  4481
Mx2_X6    ............................................................  4660

Consensus TTTGTTATCTTGCGGGATTCGTCCTCGGACACCATCTTGAAGTGGCAAAAGTGGAGCGTC  4515
Mx2_X3    ............................................................  5476
Mx2_X12   ............................................................  4495
Mx2_X2    ............................................................  5835
Mx2_X7    ............................................................  5670
Mx2_X5    ............................................................  6364
Mx2_X10   ............................................................  6254
Mx2_X9    ............................................................  5620
Mx2_X1    ............................................................  4698
Mx2_X8    ............................................................  4482
Mx2_X13   ............................................................  4464
Mx2_X14   ............................................................  4440
Mx2_X4    ............................................................  4654
Mx2_X11   ............................................................  4541
Mx2_X6    ............................................................  4720

Consensus TCTGGTTTTAAAGAACCTTTGCGATATTGAAGCTAACCGTTACGGAAAGAGCATAGGAAA  4575
Mx2_X3    ............................................................  5536
Mx2_X12   ............................................................  4555
Mx2_X2    ............................................................  5895
Mx2_X7    ............................................................  5730
Mx2_X5    ............................................................  6424
Mx2_X10   ............................................................  6314
Mx2_X9    ............................................................  5680
Mx2_X1    ............................................................  4758
Mx2_X8    ............................................................  4542
Mx2_X13   ............................................................  4524
Mx2_X14   ............................................................  4500
Mx2_X4    ............................................................  4714
Mx2_X11   ............................................................  4601
Mx2_X6    ............................................................  4780

Consensus GAGAAAATATTGATCTTTGTTCTGGCAACCTTTACTTTTCTTTTTTCTTTCGTAATTTGG  4635
Mx2_X3    ............................................................  5596
Mx2_X12   ............................................................  4615
Mx2_X2    ............................................................  5955
Mx2_X7    ............................................................  5790
Mx2_X5    ............................................................  6484
Mx2_X10   ............................................................  6374
Mx2_X9    ............................................................  5740
Mx2_X1    ............................................................  4818
Mx2_X8    ............................................................  4602
Mx2_X13   ............................................................  4584
Mx2_X14   ............................................................  4560
Mx2_X4    ............................................................  4774
Mx2_X11   ............................................................  4661
Mx2_X6    ............................................................  4840

Consensus ATTTCCCCCCTCATTTTATGAGTTGGGTCACGTAGCAGCTCTGAGAAGACCCACGGCTCC  4695
Mx2_X3    ............................................................  5656
Mx2_X12   ............................................................  4675
Mx2_X2    ............................................................  6015
Mx2_X7    ............................................................  5850
Mx2_X5    ............................................................  6544
Mx2_X10   ............................................................  6434
Mx2_X9    ............................................................  5800
Mx2_X1    ............................................................  4878
Mx2_X8    ............................................................  4662
Mx2_X13   ............................................................  4644
Mx2_X14   ............................................................  4620
Mx2_X4    ............................................................  4834
Mx2_X11   ............................................................  4721
Mx2_X6    ............................................................  4900

Consensus TGTTCCCTTGTTTGTGGCCTTCTTACCTTTAAATTGTAAACGCCGTTGTGAAAGTAAAGT  4755
Mx2_X3    ............................................................  5716
Mx2_X12   ............................................................  4735
Mx2_X2    ............................................................  6075
Mx2_X7    ............................................................  5910
Mx2_X5    ............................................................  6604
Mx2_X10   ............................................................  6494
Mx2_X9    ............................................................  5860
Mx2_X1    ............................................................  4938
Mx2_X8    ............................................................  4722
Mx2_X13   ............................................................  4704
Mx2_X14   ............................................................  4680
Mx2_X4    ............................................................  4894
Mx2_X11   ............................................................  4781
Mx2_X6    ............................................................  4960

Consensus CTGAGAAAAAGCAA                                                4769
Mx2_X3    ..............                                                5730
Mx2_X12   ..............                                                4749
Mx2_X2    ..............                                                6089
Mx2_X7    ..............                                                5924
Mx2_X5    ..............                                                6618
Mx2_X10   ..............                                                6508
Mx2_X9    ..............                                                5874
Mx2_X1    ..............                                                4952
Mx2_X8    ..............                                                4736
Mx2_X13   ..............                                                4718
Mx2_X14   ..............                                                4694
Mx2_X4    ..............                                                4908
Mx2_X11   ..............                                                4795
Mx2_X6    ..............                                                4974
